# Supplementary material for: Conserved enhancers control notochord expression of vertebrate Brachyury
Source: Nat Commun. 2023 Oct 18;14:6594. doi: 10.1038/s41467-023-42151-3 (PMC10584899; doi:10.1038/s41467-023-42151-3)
Supplement: Supplementary file 5 — Supplementary Data 1 [file 41467_2023_42151_MOESM5_ESM.xlsx]

## Sheet: human enhancers
name	length in bp	location relative to TS	ATAC-seq peak U-CH2/ MUGCHOR	T ChIP-seq peak hESCs	T ChIP-seq peak U-CH1	conserved in mouse	conserved in Monodelphis	H3K27ac	contains ENCODE Candidate Cis-Regulatory Elements (cCREs) combined from all cell types
T3	409	+76364	no/minor	yes	yes	yes	yes	peak	EH38E2524002
K	337	+33390	no	no	no	no	yes	peak	-
J	412	+28997	no	yes	no	yes	yes	minor peak	EH38E2523977
C	1544	+26511	yes	yes	yes	yes	yes	minor peak	EH38E2523974
I	604	-47048	yes	yes	yes	yes	yes	minor peak	-
L	344	-49561	yes	no	no	no	yes	minor peak	EH38E2523939
