# Supplementary material for: Conserved enhancers control notochord expression of vertebrate Brachyury
Source: Nat Commun. 2023 Oct 18;14:6594. doi: 10.1038/s41467-023-42151-3 (PMC10584899; doi:10.1038/s41467-023-42151-3)
Supplement: Supplementary file 10 — Supplementary Data 6 [file 41467_2023_42151_MOESM10_ESM.xlsx]

## Sheet: Fig. 5 E9.5 Brachyury signal
Genotype	Embryo ID	Brachyury signal from the middle of the notochord towards the tailbud (caudal)	Brachyury signal from the middle of the notochord towards the head (rostal)	Quality of signal	Total embryos
wildtype	embryo1 (figure)	signal	signal	good	14
	embryo2	signal	signal	good
	embryo3	signal	signal	good
	embryo4	signal	signal	good
	embryo5	signal	signal	good
	embryo6	signal	signal	good
	embryo7	signal	signal	good
	embryo8	signal	signal	good
	embryo9	signal	signal	good
	embryo10	signal	signal	good
	embryo11	signal	signal	good
	embryo12	signal	signal	good
	embryo13	signal	signal	good
	embryo14	signal	signal	good
ΔC,I / ΔC,I	embryo1	signal	signal	good	9
	embryo2	signal	signal	good
	embryo3	signal	signal	good
	embryo4	signal	signal	good
	embryo5	signal	signal	good
	embryo6 (figure)	signal	signal	good
	embryo7	signal	signal	good
	embryo8	signal	signal	good
	embryo9	signal	signal	good
ΔC,I / ΔT3,C,I	embryo1	weak signal	signal	signal at times a bit patchy	18
	embryo2	weak signal	signal	signal at times a bit patchy
	embryo3	weak signal	signal	signal at times a bit patchy
	embryo4	weak signal	signal	signal at times a bit patchy
	embryo5	weak signal	signal	signal at times a bit patchy
	embryo6	weak signal	signal	no signal in middle of embryo
	embryo7	weak signal	signal	signal at times a bit patchy
	embryo8	weak signal	signal	signal at times a bit patchy
	embryo9	weak signal	signal	signal at times a bit patchy
	embryo10	weak signal	weak signal	signal at times a bit patchy
	embryo11	weak signal	weak signal	signal very patchy
	embryo12	weak signal	weak signal	signal very patchy
	embryo13	weak signal	signal	signal at times a bit patchy
	embryo14	weak signal	weak signal	signal very patchy
	embryo15	weak signal	signal	signal very patchy
	embryo16	weak signal	weak signal	signal at times a bit patchy
	embryo17	weak signal	signal	signal at times a bit patchy
	embryo18 (figure)	weak signal	weak/no signal	signal very patchy
ΔT3 / ΔT3	embryo1	weak signal	weak signal	signal very patchy	5
	embryo2	weak signal	weak signal	signal very patchy
	embryo3 (figure)	weak signal	weak signal	signal very patchy
	embryo4	weak signal	weak signal	signal very patchy
	embryo5	weak signal	weak signal	signal very patchy
ΔT3 / ΔT3,C,I	embryo1	very weak signal	no signal		10
	embryo2	very weak/no signal	no signal
	embryo3	very weak signal	no signal
	embryo4	very weak signal	no signal
	embryo5	very weak signal	no signal
	embryo6	very weak signal	weak signal
	embryo7	very weak signal	weak signal
	embryo8	very weak signal	weak signal
	embryo9	very weak signal	no signal
	embryo10 (figure)	very weak/no signal	no signal
ΔT3,C,I / ΔT3,C,I	embryo1	very weak signal only right at tailbud	no signal		5
	embryo2 (figure)	very weak signal only right at tailbud	no signal
	embryo3	no signal	no signal
	embryo4	no signal	no signal
	embryo5	no signal	no signal

## Sheet: Suppl. Fig. 4
Genotype	Embryo ID	Brachyury signal from the middle of the notochord towards the tailbud	Brachyury signal from the middle of the notochord towards the head	Quality of signal	Total embryos
ΔC / ΔC	embryo1 (figure)	signal	signal	good	7
	embryo2	signal	signal	good
	embryo3	signal	signal	good
	embryo4	signal	signal	good
	embryo5	signal	signal	good
	embryo6	signal	signal	good
	embryo7	signal	signal	good
ΔI / ΔI	embryo1	signal	signal	good	7
	embryo2	signal	signal	good
	embryo3 (figure)	signal	signal	good
	embryo4	signal	signal	good
	embryo5	signal	signal	good
	embryo6	signal	signal	good
	embryo7	signal	signal	good
+ / ΔC,I	embryo1	signal	signal	good	12
	embryo2 (figure)	signal	signal	good
	embryo3	signal	signal	good
	embryo4	signal	signal	good
	embryo5	signal	signal	good
	embryo6	signal	signal	good
	embryo7	signal	signal	good
	embryo8	signal	signal	good
	embryo9	signal	signal	good
	embryo10	signal	signal	good
	embryo11	signal	signal	good
	embryo12	signal	signal	good
+ / ΔT3	embryo1 (figure)	signal	signal	good	7
	embryo2	signal	signal	good
	embryo3	signal	signal	good
	embryo4	signal	signal	good
	embryo5	signal	signal	good
	embryo6	signal	signal	good
	embryo7	signal	signal	good
+ / ΔT3,C,I	embryo1	signal	signal	good	14
	embryo2	signal	signal	good
	embryo3	signal	signal	good
	embryo4	signal	signal	good
	embryo5	signal	signal	good
	embryo6 (figure)	signal	signal	good
	embryo7	signal	signal	good
	embryo8	signal	signal	good
	embryo9	signal	signal	good
	embryo10	signal	signal	good
	embryo11	signal	signal	good
	embryo12	signal	signal	good
	embryo13	signal	signal	good
	embryo14	signal	signal	good
