# Supplementary material for: Conserved enhancers control notochord expression of vertebrate Brachyury
Source: Nat Commun. 2023 Oct 18;14:6594. doi: 10.1038/s41467-023-42151-3 (PMC10584899; doi:10.1038/s41467-023-42151-3)
Supplement: Supplementary file 11 — Supplementary Data 7 [file 41467_2023_42151_MOESM11_ESM.zip]

Archive with 13 entries (12 files):
- Supplementary Data 7/
- Supplementary Data 7/Tbxtb C MAFFT alignment.fasta
- Supplementary Data 7/Tbxtb C MAFFT alignment.geneious
- Supplementary Data 7/Tbxtb C sequences.fasta
- Supplementary Data 7/Tbxtb C sequences.gbk
- Supplementary Data 7/Tbxtb I MAFFT alignment.fasta
- Supplementary Data 7/Tbxtb I MAFFT alignment.geneious
- Supplementary Data 7/Tbxtb I sequences.fasta
- Supplementary Data 7/Tbxtb I sequences.gbk
- Supplementary Data 7/Tbxtb T3 MAFFT alignment.fasta
- Supplementary Data 7/Tbxtb T3 MAFFT alignment.geneious
- Supplementary Data 7/Tbxtb T3 sequences.fasta
- Supplementary Data 7/Tbxtb T3 sequences.gbk
