# Supplementary material for: Conserved enhancers control notochord expression of vertebrate Brachyury
Source: Nat Commun. 2023 Oct 18;14:6594. doi: 10.1038/s41467-023-42151-3 (PMC10584899; doi:10.1038/s41467-023-42151-3)
Supplement: Supplementary file 11 — Supplementary Data 7 [file 41467_2023_42151_MOESM11_ESM.zip › Supplementary Data 7/Tbxtb C MAFFT alignment.fasta]

>human_C_enhancer dna:chromosome chromosome:GRCh38:6:166194016:166194447:1
------------------------------------------------------------------------------------------------------------TCCTAGGTGGTAGCCACTGTCTACTGATGCCTTTTCTGTTTCCACAGAAACTCAGGTTATGAAGTCCAGTG-----------------------------CTACCTAGTGGGGAAACGCCAGACA-------------------------------------------------------CTCACAATTCCAGCTCTCCGACTCCACGTCCCCCCACCCCCAGATCTAGAGCTAAGGAAGGACAAGGC------------------------------CTCACTTGTGCTGCT-----------------CCTGACCCACCGGACTCTGGCCAGACCTCCAGCTCTGCCCTCTTCATCCACATCTGCAAACCAGCCGCTCCCCTCC-GCAGTTGGCTGGGG-GTAGCACCAAACAGAGA-AAAGCAAACACAGG-------AGAAAGCTGTCG-GACTCAGCACTCCTTGAATACACA-GTGGCTGTTGTTATAA----TGTCCTCAATATTTTTTCTT-----------GCTGGAATCC-----TTGGGCAGGGATTC--------ATCTTGAGGGAAGGA------------------GGATGAACAAAGCC------------------------------------------------------------------------------------------------------------------------------------------------------------------------------------------------------------------------------------------------------------------------------------------------------------------------------------------------------CCCCACA
>mouse_frag_C_(reversed)
---------------------------------------------------------------------------------------------------------------------------------------------------------------------------------------------------------------------------CAAAATACC--------------------------------------------------------------------------TCCCATCCCAGCTCCCTCTGTACCTCCCAAATCTACTTCCAAGCAGGAGG------------------------------------GATGCCTGCTACCC----------------CTGGGCCCACAGGACACTGACCAGGCTTCGGGCCCTGTGCTCAGCATCCATGTCTGCAAAGCGGCCATCTCTTTCCAGCAGTCTGCCCGGG--TGGTACCAAACAGAGA-AAAGCAAACACGGA--------GGAAGCTGTCA-GGCTCAGCACCCCTTGAGTACACA-GAGGCTGCAGTCACAT----GTCCTCAGGCTGGACGCCCT----------TGGCTGGGTCA-----TCCTGCAGGAGGCC--------ACCGCGCTGACAGGA------------------CAGCTCACACACAG--------------------------------------------------------------------------------------------------------------------CTTGCAGTTATGCAGGACAAGTGGCA-----------------------------------------------------------------------------------TGGATTTCAGAGGA--------------------------------------------------------------------------------------------------------------
>monodelphis_fragment_C
-----------------------------------------------------------------------------------------------------------------------------------------------------------GGAGAAAGGCTGTGAAAAGA--------------------------------------------CAAAGTGTTATCAA--------------------ATTAGCCTTCTCCCA----------------AGAAGGCGCATACCACACTCCATTTCCACACCACTCCCCTTTCCTGAATTAACA--------------------------------------------------GATTGTTGCTTTTT----------------CTAGATCAGTGCACTACTAACCAGATCACGGGCAGTACACTCTTTATCCACATCTGCAAAATGGCCATTTCTCTCAAGCAGTCTTCCCAGG-TTAGCACCAAACCGAGA-AAAGCAAATTCAGA-------AGAAAGTAATCA-GATCTTTCACCCCTTGAATACACA-GCAGCTGTTGAAATAA----TGGCTTAAATATTTCTTTTT----------TCTTTCATTGA-----CCAGGCATTGATTT--------AAAAGAAACAAGTCTAC----------------AGCAATAAAGGGTT-----------------------------------------------------------------------------------------------------------------------------------------------------------------------------------------------------------------------------------TTTTTTTCTTTTACTTCAGCTTGCC-------------------------------------------------------------------------------------------------
>Painted_Turtle_KK083002.1 dna:primary_assembly primary_assembly:Chrysemys_picta_bellii-3.0.3:KK083002.1:3540873:3541241:1
--------------------------------------------------------------------------------GGCCAGTGCCCAAATCCACATACCTACCACT--------------GATCTATCTGATA---TGCAGTCTGGACTGTGAAGAATACTGTAAAGCTT--------------------------------------------TAAAATACTGTAAA--------------------GCTAGGCTTGTAGCATTTGTAGCGA------------CAGTCAAGAAAAGCACTTTAGCTATTACTTTGCCTTGGTGAACTATTCATTAAAAAGCAGAAGG----------------------------------AATAGAGGATAGC-----------------AATGACCATTTGAGTACTAACCAGATCATGGACACTGTGCTCTTTTTCAGCAACTGCAAACTGGCCATTTTTCTCCAGCAGTCTGTTCCAG-GTAGCACCAAACAGAGA-AAAGCAAATTTAGA-------AGAAAGCAGTCA-GGATCATCACTCTTTGAATACACA-GCAGATGTTATCATAA----C-------------------------------------------------------------------------------------------------------------------------------------------------------------------------------------------------------------------------------------------------------------------------------------------------------------------------------------------------------------------------------------------------------------------------------------------------------------------------------
>Bearded_Dragon_CEMB01031415.1_(reversed) dna:primary_assembly primary_assembly:pvi1.1:CEMB01031415.1:1445379:1445993:1
AATAATTATCAAATCTTAGATATGAAGCATGCCCATCAGGATTTGAGGCAA------------------------------ACACTTTCATTTGGTCTTTGGAAATTATTTCTGA--AAATTCAGTATATAATCAAAATTTTAAGTGTTTAATCAAAGGGCATAACATAAAATAC--------------------------------------------CAAAATAGAAGTAA-------------------------------------------------------ATAGAAGTAAAGGCTTTTTAAAATATGTTCATGATTATCAAAAACAACATTCCTGAGAAACATTTAAG--------------------------------TATATACAACTATGG--------------AGAGATAGTAGTGACTACTGACCAGATCATGAACATAGTCTTCTCTTCTGATGTCTGAAAATTGACCATTTTGCTCTAGTAGCCTAATTCAG-ATAGCATCAAACAAAGA-AAATCTAATTTAGA-------AAGCAAATTT---ACTTTGCAGCTTCTTAAATACAGC-ACAAACTCTATTCTAA----CTATTTTCATGTTGCTGTGC----------TGTCTACATAT-----CTTGCCATGCTGGT--------AAGATAGCCAGAGAATTACTCT-----TCATTGCATATAACAGAATCACAAAATGGCAGAGATGGAAAGAACACACAGGTTATTGAATCCAACATCTTGCTGACT---GCAGGAAATCCAGAGCTAA--------------------------------------TACATTCTTGACAGATGAACATCC-------------------------------------------------------------------------------------AATCTCTGTTTAAA------------------------------------------------------------------------------------------------------------
>Green_Anole
------------------------------------------------------------------------------------------------------------------------------------------------------------------------------------------------------------------------------AATGCATACAG-----------------------------------------------------------------------------------------------------------------------------------------------------------CTCAGCCAGTAGAT----------------ATTAAAGTTGTGACTACTAACCAGATCATGAACACTTTGCTCTTTTGTGATGTTGACAAATTGTCCATTTTCTTCTAGAAGCCTAACAAAA---AGCATCAAAGAAAGGTAAAATTAACTGGGA-------AGAAAACC-----ATGCACCAGCTGCTCAAAAACTCA-ATAGGTTTTACTCTAA----CTGCTATCATATTATCATCC----------TTTCTGGTTAT-----TTCATTGGAAACAT--------GTTATAGTTGGGATAGCTGAG---------------------------------------------------------------------------------------------------------------------------------------------------------------------------------------------------------------------------------------------------------------------------------------------------------------------------------------------------------------------------------------
>Tiger_Snake_ULFQ01000071.1_(reversed) dna:primary_assembly primary_assembly:TS10Xv2-PRI:ULFQ01000071.1:1198505:1198850:1
------------------------------------------------------------------------------------------------------------------------------------------------------------------------------------------------------------------------------------------------------------------------------------------------------------------------TACAATATGGCCACAGGAAACATGTAAATGTACATCTTAACA----------------------------------CAGAGAGAATAAG--------------------------ATTGATACTAACCAGATCATGGACACTTTGCCCTTTCCTGATATCTGAAAACTGACCACTTTGCTTTAGGAGCCTATTCCAA-CAGTAATCAAA---AAC-AAAACAAATTAAGA-------ATAGAAAC-----AGCTAGTATCTCCTTAAAGG-----ACAAGACACTTCCTAA----CTTCCTTCA-GTAGCAATTC----------TTCCAGGAAAA-----TAAGACCACCAAAT--------ATTGCTGTCAGTACA--------------TTCGAAACTGGCCAAGAA---------------------------------------------TCTCAGTGTCATCTGTATAAGGTACTTCTA-------------------------------------------CACATTTTTTAAA------------------------------------------------------------------------------------------------AATAACTCTTTGGCATC---------------------------------------------------------------------------------------------------------
>Australian_crocodile_MDVP01000061.1_(reversed) dna:primary_assembly primary_assembly:CroPor_comp1:MDVP01000061.1:106971457:106972101:1
TTTAAGGCTGGGGCATTTCGTGTTACTGCTCTAAAACCTGTTTTTAGGCACTTCTTACATTTCAAAAGGTACTCTGTACTCACTGCTGTCTTAAAAATCAGGCCATTTATT--------------TCTCTGCCTAAAA---CTCTGATCTCACCTTTAAAAAAATTCTTAAA-----------------------------------------------CAAAACATC--------------------------CTAGACCTATAACACTTGTAGGGACTA-------TGCACCCCCCAAAAGAGCTTTAGCTATGACTTTGCTTTGGGGAGGTAGTTACTAAAAAGCAGAGGG----------------------------------CAGAGATGATAGC-----------------AGTGATTGCTCAGTCACTAACCAGATCACAGACATCATACTGTTGTTCAGTCATTGCAAACTGGCCATTTTTCTCCAGCAGCCTGTTCCAG-GTCGCACCAAACAGAGA-AAAGTAAATTTAGA-------AAAAAGGAGGAA-AGATCGTCATTCTTTGCATATACA-GCAGATGTTACCTTAA----TTGCCCAAATAGTGTTCTTT--GACAGTGTCCTCTGGCCAT---TTCCACTTAAAAATAC--------AGCACCCCTCCTGTC------------------GAGCTGTCAAACTGCCCTGATAAACAGAGTCTATTGTGCAGTGTG---------CAAGATAGTGAGGGCACCGCAATACTAAAGTTATACTTTATGTAAAGC---------------TCTACCCACAGCTATTTCTTCTGT----------------------------------------------------------------------------------------------------CACTCCCTTCTAAC------------------------------------------------------------------------------------------------------------
>Chicken_3_(reversed) dna:chromosome chromosome:GRCg6a:3:43028754:43029050:1
-------------------------------------------------------------------------------------------------------------------------------------------------------------------------------------------------------------------------------------------------------------------------------------------------------CTTGGAAAAGCTGCTTTAGTCATGTCACCTTGCAAACCCTCCATTTAACAAACAAACAAAC------------------------------ATGAAATCCACCAAACCCAGGCATAGACGAAAGCTCGTTCTTTGATTACCAACCAGATCATGGATGCTGCACTCATTTTCAACAGATGCAAACAGGTTGGTGTGTTCCAGACACCTGTTCCAG-GTAACACCAAATAAAAC-AGGAACAGGACCTT-------ATTTAATCATCAGAGGTTTGTGAACCTCTTCTGCTCC-ATCACTTGAGTACTCA----CTGATTAAC-------------------------------------TACTGTGAATAAAAT------CATCA--------------------------------------------------------------------------------------------------------------------------------------------------------------------------------------------------------------------------------------------------------------------------------------------------------------------------------------------------------------------------------------------------------
>Tuatara_QEPC01013103.1 dna:primary_assembly primary_assembly:ASM311381v1:QEPC01013103.1:106910:107558:1
------------------------------------------------------------------------------------------------------------------------------------------------------------------------------------------------------------------------------------------------------------------------------------------------AACACATTCTACCATTTGTAGTGAGATTCTTTTGCCTTTGTGAATTATTTACTAAACCT-----------------------------------------TATAGATGATAGA-----------------AGTGATTGCTTGACTACTAACCAGATCATGGGCACGCTGCACTTTTTCAGCTTCGGCAAACTGGTCATTTTGCTCCAGCAATCTGTTCCAG-GTAGCACCAAACAGAGA-AAAGTAAATTTAGA-------AGAAAGCAGGAT-GGATCATCACTTCTTAAACACACA-GCAGATGTTGCTGTAG----CGGCCTCAGCGCTCCTTTCC----------TGTCTGCTAGC-----CTCAGTGGGAATAC--------ACCATATTTGTGATA------------------CGTCTGACAGGAAG--ATAATGTCTAAAGTCCAGCAAGCTTTGTGAATAGACATGGATGCATCTGTATGGCT---ACACAAAGTATATAGCTTAGGGCAAAT---------------CCTGTCTCAAGCAATTCCATTGATGTTAGTGGAATTCCACCAAATACCAGGCTGGGCAGAACCAATGCTTATTTACACTTATGCCCCTTTACACCACACTGGCAGTGTAAATGAGTGTGAGGTGGATTCCTCTACAATGCCAAAATGGTGCGAGTGAATGACTAAAAGTAGTGTGAGAATCTGGTCCTCGATGGCTAATGTATTTTTGTATGTTTTAATCCAATTTTATATGTAATAAAGGATGGT
>Axolotl_chr4q_(reversed) Ambystoma mexicanum strain DD151 chromosome 4q, whole genome shotgun sequence CM010934.2:170294282-170294810
------------------------------------CAGCAAGTCCAGTAC---------------------------CCCATACATATCCCCATCCACGTGCAACTTTCT---------------------------------------------------CGTAGCAAAACTAAGTG------------------------------CCATTTTATCTTTACTGTG-------------------------GCAATATCCCTTTTTTTTTTTAAAGA---------AAACATAATTTAACATAATTTAAAGACAATATGGTCCCGCTGAAACCCATTCATTAGCATCTAG------------------------------------CACACACACCGCAA---------------CAGACCACACTCGATTACTGACCAGATTATGGACACTGTTCTCGTCTTCAAAGTCTGCAAAGAGGCTGTTTTTCTCCAGCAGCCTGCGCCAGCATCGCACCAAACCGAGA-AAAACAAATGCAGG-------AGAAAGCAGTCA-GGCTCG-GGCATGCAGAGTACACA-GCAGCTGGCCGTTTGA----TGGCCTTCAATGTATATACCCTCCACTCTCACTTTGTTTGT-----CTCAGTGACCGCAT--------TTCATTCGGGGGCTGGTGGGCT---------CGAGCCACATGGCACA---------------------------------------------CTTAATTCACATGTGCGCACACCATTGCGAAGATA--------------------------------CACAACCATGCAGATGCGCACAAATTAGGG-------------------------------------------------------------------------------------------------------------------------------------------------------------------------------------------------------GGGGGGAT
>Xenopus_tropicalis_5 dna:primary_assembly primary_assembly:Xenopus_tropicalis_v9.1:5:58567079:58567439:1
--------------------------------------------------------------------------------TATCTGCCACCCAAAACGCAATGCAGATACCATGGCACAAGTCAGTATTTCACTTCAA---TAAATACTGAATTAGCCATTATAATGAGCAGTTC----------------------------------CAGCATTGTGTGAGCTACA-------------------------AATTTATTTATATTTACTTTCCTGAC---------CAAGTATGAAAAATATAATACAGCAGTTACTAACTGCCTATAAATCACATACCAGAAGCTGTGATCAA--------------------------------GATACACTATTTAAAC-------------AAGTTAGAGAATGATGACTGACCAGATCATGGATGTTGTTCTCATCTTCAAAGTCAGCAAATAGCCCACTTTTTTCCAGCAGTCTGTCCAGG-TTAGCACCAACCCGAGA-AAAGCAAATTAAGA-------GAGAGAAAAATA-------------------------------------------------------------------------------------------------------------------------------------------------------------------------------------------------------------------------------------------------------------------------------------------------------------------------------------------------------------------------------------------------------------------------------------------------------------------------------------------------------------------------GTGCA
>Reedfish_15_(reversed) dna:primary_assembly primary_assembly:fErpCal1.1:15:63683387:63683745:1
------------------------------------------------------------------------------------------------------------------------------------------------------------------------------------------------------------------------------------------------------------------------------------------------------------------------------------------------------------------------------------------------------------------------------------------CAAAATTACGAACCAGACTTCTCACGCTGCACTCATCTTCAAAGCATGTAAACTGGCCATTTCTGTCCAGTAGTCTGTGCAAG-TTAACAGCAAACACAGA-AACGCACATTAAGA-------GGCAATAC-----TATTTACCCCTCACTGAAACTTAA-GAGTAGCTATTTATAA----AAACAGTAAATATGCTGTTC-------TGAAAATTACTAGT-----TTCAATGACATTTCT---AACAATGAAAATCAGAATTACTTT-----------TAACACATATAAAATAATATTACACACAG--------------------TTATTCTCCAAAAATAAACTAAGCTGTTATATAACACTTTTTGACAATC------------------------------AAAAAACAAAATTATGTAAGCAA-------------------------------------------------------------------------------------GCATCGTCATTACGTCTCATTTC----------------------------------------------------------------------------------------------------------
>Sterlet_CACTIF010000188.1_(reversed) dna:primary_assembly primary_assembly:fAciRut3.1_paternal_haplotype:CACTIF010000188.1:67469565:67469887:1
------------------------------------------------------------------------------------------------------------------------------------------------------------------------------------------------------------------------------------------------------------------ATGTATCACATTTGTTCAATTTAATT----AGCATTAT---------TTAACTAAATTCATCCTCCACTACGGATTCTAA-----------------------------------------ACTGAGCCACACAGATGATTTAA----------------ACTAAAGGGCTGATTACCGACCAGATTGTGGACATTGCACTTCTCTTCAAAGTCTGTAAACTGCCCGTTTCTATCCAGCAGTCTGCCCATG-GTAGCACCAAACATAGA-AAAACAAATTCAGA-------AGAAAGAAAAAAGGGGTAATCACTCACTGAACATTCA---------ATCTGTAA----GGACTACAGTAATACAGTCC-------CACACAGAAAACAC-----TTTGTTAAATAGGC--------AGTATGCTTTGGTGTATG------------------------------------------------------------------------------------------------------------------------------------------------------------------------------------------------------------------------------------------------------------------------------------------------------------------------------------------------------------------------------------------
>Sterlet_CACTIF010000209.1_(reversed) dna:primary_assembly primary_assembly:fAciRut3.1_paternal_haplotype:CACTIF010000209.1:77110986:77111512:1
---------------------------------------------------------------------------------------------------------------------CAAGTTAATAAA------------------CTGCATTATCAGTTTTATTTTACCATTA------------------------------------------------------------------------------ATTGCATCTATTGCATTTGTTCAATTCAATTAGGTAGCATTATTTAATATCCTCAACTAAATTCACCCTGCAGTACGGATTCTAACCTTTTTGAAACCAATACAAGCTTGTCCTTCAGGGCACTACACTGAGCCATACACATGATTTAA----------------ACTAAAAGTCTGATTACTGGCCAGATTGTGGACATTGCACTTCTCTTCAAAGCCTGTAAACTGCCCGTTTCTATGCAGCAGTCTGCCCATG-GTAGCACCAAACATAGA-AAAACAAATTCAGA-------AGAAAGAAAAAAGGGGTAATCACTCACTGAACATACA-GCAAGACAGTCTCTAA----------------TACAGTCC-------CACACAGAAAACAC-----TTTTGCAAAGG-----------ATTCTATTTTTAATAATACACT-----CAAAAACACTTTACAAACTG---------------------------------------------TATATGTATAACTGATGCAGAAAATGTAGTCGTATTGCCTTG------------------------------TTATATTTTTGTTTGTAC--------------------------------------------------------------------------------------TACCGAAGCCTCTGGAAGATAGTAACA----------------------------------------------------------------------------------------------------G
>Gar_LG16 dna:chromosome chromosome:LepOcu1:LG16:15108813:15109464:1
---------------------------------------------------------------------------------------ATCTTAAAAGACAAAAGGTTAACGATAATGAACACCTTAAAATATATGTGAAGTGAAAACTTGCATCAATATTTGTTTCAGATATGTT----------------------------------TGATTTTACTCTTAACATGATTAATTGCTCC-------------ACTGAGCTTTTCTCTTTTTTAAAAACTT------TATTTTTAGTTTGTGGCAATTACGTGTTGTAATAACACATCTGCATGACCATTCTTATTTT----------------------------------------CTTCTCCATTATAACT-----------GACCTGTTTTGTTTTGTTACTGACCAGATTATGAACACCGCACTC---TTCAAAGTCTGTAAACTGTCCATTTTTGTCCAGCAGTCTGCCCCGG-TTAGCACCAAACAAAGA-AAAATTAATTCAGG-------AGAAACAAAGTG-AAAAGACACCTTCATTGGAACAGA-GATCCTGTGCTGTGGC----CTCATTCTGTTTTACTTACT----------TCACTAAAC-------CTTAACCACCATGC--------AATTGATTTAATTCTATCTTGAAAATGTCCTTTTATTTAATATAATT--------------------------------------------ATATATTTTTAATCTGTTCAAAACGCTACTAAACATAATTCAAAATTCTAAGCATTTTTTCAGAATAAAGCAGTTACTTTTTTGCATGTTTAATAGAG-------------------------------------------------------------------------------GACTTAAAATGTTTTCCAGTGTTTGCTTATG-----TATCTTGTGAGAAACAAGGATAAAATGT---------------------------------------------------------GAATTAA
>Bowfin_scaf_23_(reversed)
--------------------TC--------------------------------------------------------------------------------------------------------------------------------------------TGCCGTAGAGTCT----------------------------------------CTCCGTAGCTACAGCTAGTCA-----------------AGGGAGTTTGTATAATCGGTTCCATA---------ATTTATACGAGGACACTTGTGCTGCCTACTGCAACATCTTTAAATAGAAAGCCATTTCTC----------------------------------------CTAAAGCATTAGG-----------------ACGACATGTTTGTCGACTGACCAGATTGTGTGCATTGGACTCCTCTCTGAAGTCTGTAAACTGTCCATTTCGGTCCAGCAGTCTGCCCAAG-TTAGCAACAAACAAAGA-AGAACAAATTTAGACTTCGTCACTGAAGGGTCT-GTATCCTGACTCTCACACCTCACT-GAACACCTTCCAAAAC----AGGTCATCTTGTTTCAGTCT----------GTTTTCCACAC-------TAAAGAACATTT--------ACTATATGTACACTAA-----------------AGACTTTGAGAATT-----------------------------------------------------------------------------------------------------------------------------------------------------------------------------------------------------------------------------------AGTTGGACTCCCACTTT---------------------------------------------------------------------------------------------------------
>Eshark_KI635888.1__(reversed)
AGCTATGCTAAGAAGTC---CTTAATTTCTCTGGATCGGATGGCAATATAA-----------------------ACGATTTACTACTCCACTAAAATGAGTAAAAGATATTTTCAAAATTATCTTTAATGAT------------GGCATGAACTGGAAAAGGTAATTTCCAGCTGGATATTGTACATAACTTGAAGATACATGTTACAATGATGTTGATTTAATTAGCATAGACAGTACTACTGACCAT----AACAGACCTGTATCATTTATGACCTATT-TCAGTTACTGTTACAGGATCAGCAGTTACAAATGATTTAATGTAAAACAAACAACAGTTAGGCTTCGCGAGTGTGGG--------------------ACCAGATCAGGCAAACAGTGGAA---------------TTTAAGAGATTTGATTACTTACCAAATCTTGGACACTGGGCTC---TTCAAACTTCATGAACTGGCCGTTTCTCTCAAGCAGCCTGCTCAAT-GTAGCACCAAAGAGAGA-AAAACAAACTTGGA-------ATAAAACCGAGA-TGGTCATAAGTAACTGGACAGAGA-GTACGTGTTAATATAAATCATCAGCTAAACAATGGCTTTT------TTCATGTTTGCCTCCAGGATATACATGTATGTGC--------AGTTTTTTTGAATTAACTCTCCA-ATGTTCAGTGCCCTTAGATGGTC----------------------------------------AACAATATCTCCTTTATTTTTTTATGGTCCCATTACACAAGTGGGAGC---------GTTTTTACAGTAAATGAACCCTGACTTCATGGTGACAG-------------------------------------------------------------------------------------TAACAGTCAGTGATGCTTAAGACTAACA-------------------GCAGGAAGTGAAGGATCT---------------------------------------------------------CACTGTT
>Thorny_Skate_8 dna:primary_assembly primary_assembly:sAmbRad1.pri:8:837067:837764:1
----GACCCGAAACATC---ACCTATTCTTAGGGAAAAATAGGGAAAATATT------ATTATCTATTGTTTTAAAGATTTATTAGCTCATTATTATACTTAACATTTTACAGAATAAAAATTGTTGAAAGTTGCAAA---TGAAATCTGACGTTGCAATGATTAGATAATGGTCAATAATCAGCATTA-GTATGTATAGCTGTGTTATTTGTGGTCATGTAATTAACATAGAACAATTAGTTAGTGATAAGATCACTGTTCACAGCTCCATTTCAATT---------GCCATGGCACAGACAGCCATTATTAATGGTTTAATGCAAATGAAATATATATCTGAGTGTTATGGGTG--------------------------------TGGATGTGATCAGA----------------CAATGTACTTTAATTACTTACAAAATCTTGAACAGTGGGTTC---TTTGAACTCTGCGAAGTGGCCACTCCTCTTAAGCAGTCTGCTCAAT-ATAGCACCAAACAGAGA-AAAGCAAATGTGAA-------GTAAAACTGAGG-TGGTCATCACTTACTGAGCAGAAACGTGACAGAAATCATAA----TCAGTTAACCAAGGGTTTCT--------GATGCTTATGTATTGAATTTCCTTTAAGTTGCTCTGTCTTGGCCATTTAAAACTTACCGTCAG-CTATGGACAACTTTTATATAACA--------------------------------------ACTTTTAGAGATTTATAATGTACTTTAAACATTGCAAAGCAA---------------------------------------------ATGCAAACAATCTAGCA-------------------------------------------------------------------------------------GGCGTCAGTTTAATCTT---------------------------------------------------------------------------------------------------------
