# Supplementary material for: Conserved enhancers control notochord expression of vertebrate Brachyury
Source: Nat Commun. 2023 Oct 18;14:6594. doi: 10.1038/s41467-023-42151-3 (PMC10584899; doi:10.1038/s41467-023-42151-3)
Supplement: Supplementary file 11 — Supplementary Data 7 [file 41467_2023_42151_MOESM11_ESM.zip › Supplementary Data 7/Tbxtb C sequences.fasta]

>Australian_crocodile_MDVP01000061.1_(reversed) dna:primary_assembly primary_assembly:CroPor_comp1:MDVP01000061.1:106971457:106972101:1
TTTAAGGCTGGGGCATTTCGTGTTACTGCTCTAAAACCTGTTTTTAGGCACTTCTTACATTTCAAAAGGTACTCTGTACTCACTGCTGTCTTAAAAATCAGGCCATTTATTTCTCTGCCTAAAACTCTGATCTCACCTTTAAAAAAATTCTTAAACAAAACATCCTAGACCTATAACACTTGTAGGGACTATGCACCCCCCAAAAGAGCTTTAGCTATGACTTTGCTTTGGGGAGGTAGTTACTAAAAAGCAGAGGGCAGAGATGATAGCAGTGATTGCTCAGTCACTAACCAGATCACAGACATCATACTGTTGTTCAGTCATTGCAAACTGGCCATTTTTCTCCAGCAGCCTGTTCCAGGTCGCACCAAACAGAGAAAAGTAAATTTAGAAAAAAGGAGGAAAGATCGTCATTCTTTGCATATACAGCAGATGTTACCTTAATTGCCCAAATAGTGTTCTTTGACAGTGTCCTCTGGCCATTTCCACTTAAAAATACAGCACCCCTCCTGTCGAGCTGTCAAACTGCCCTGATAAACAGAGTCTATTGTGCAGTGTGCAAGATAGTGAGGGCACCGCAATACTAAAGTTATACTTTATGTAAAGCTCTACCCACAGCTATTTCTTCTGTCACTCCCTTCTAAC
>Axolotl_chr4q_(reversed) Ambystoma mexicanum strain DD151 chromosome 4q, whole genome shotgun sequence CM010934.2:170294282-170294810
CAGCAAGTCCAGTACCCCATACATATCCCCATCCACGTGCAACTTTCTCGTAGCAAAACTAAGTGCCATTTTATCTTTACTGTGGCAATATCCCTTTTTTTTTTTAAAGAAAACATAATTTAACATAATTTAAAGACAATATGGTCCCGCTGAAACCCATTCATTAGCATCTAGCACACACACCGCAACAGACCACACTCGATTACTGACCAGATTATGGACACTGTTCTCGTCTTCAAAGTCTGCAAAGAGGCTGTTTTTCTCCAGCAGCCTGCGCCAGCATCGCACCAAACCGAGAAAAACAAATGCAGGAGAAAGCAGTCAGGCTCGGGCATGCAGAGTACACAGCAGCTGGCCGTTTGATGGCCTTCAATGTATATACCCTCCACTCTCACTTTGTTTGTCTCAGTGACCGCATTTCATTCGGGGGCTGGTGGGCTCGAGCCACATGGCACACTTAATTCACATGTGCGCACACCATTGCGAAGATACACAACCATGCAGATGCGCACAAATTAGGGGGGGGGAT
>Bearded_Dragon_CEMB01031415.1_(reversed) dna:primary_assembly primary_assembly:pvi1.1:CEMB01031415.1:1445379:1445993:1
AATAATTATCAAATCTTAGATATGAAGCATGCCCATCAGGATTTGAGGCAAACACTTTCATTTGGTCTTTGGAAATTATTTCTGAAAATTCAGTATATAATCAAAATTTTAAGTGTTTAATCAAAGGGCATAACATAAAATACCAAAATAGAAGTAAATAGAAGTAAAGGCTTTTTAAAATATGTTCATGATTATCAAAAACAACATTCCTGAGAAACATTTAAGTATATACAACTATGGAGAGATAGTAGTGACTACTGACCAGATCATGAACATAGTCTTCTCTTCTGATGTCTGAAAATTGACCATTTTGCTCTAGTAGCCTAATTCAGATAGCATCAAACAAAGAAAATCTAATTTAGAAAGCAAATTTACTTTGCAGCTTCTTAAATACAGCACAAACTCTATTCTAACTATTTTCATGTTGCTGTGCTGTCTACATATCTTGCCATGCTGGTAAGATAGCCAGAGAATTACTCTTCATTGCATATAACAGAATCACAAAATGGCAGAGATGGAAAGAACACACAGGTTATTGAATCCAACATCTTGCTGACTGCAGGAAATCCAGAGCTAATACATTCTTGACAGATGAACATCCAATCTCTGTTTAAA
>Bowfin_scaf_23_(reversed)
TCTGCCGTAGAGTCTCTCCGTAGCTACAGCTAGTCAAGGGAGTTTGTATAATCGGTTCCATAATTTATACGAGGACACTTGTGCTGCCTACTGCAACATCTTTAAATAGAAAGCCATTTCTCCTAAAGCATTAGGACGACATGTTTGTCGACTGACCAGATTGTGTGCATTGGACTCCTCTCTGAAGTCTGTAAACTGTCCATTTCGGTCCAGCAGTCTGCCCAAGTTAGCAACAAACAAAGAAGAACAAATTTAGACTTCGTCACTGAAGGGTCTGTATCCTGACTCTCACACCTCACTGAACACCTTCCAAAACAGGTCATCTTGTTTCAGTCTGTTTTCCACACTAAAGAACATTTACTATATGTACACTAAAGACTTTGAGAATTAGTTGGACTCCCACTTT
>Chicken_3_(reversed) dna:chromosome chromosome:GRCg6a:3:43028754:43029050:1
CTTGGAAAAGCTGCTTTAGTCATGTCACCTTGCAAACCCTCCATTTAACAAACAAACAAACATGAAATCCACCAAACCCAGGCATAGACGAAAGCTCGTTCTTTGATTACCAACCAGATCATGGATGCTGCACTCATTTTCAACAGATGCAAACAGGTTGGTGTGTTCCAGACACCTGTTCCAGGTAACACCAAATAAAACAGGAACAGGACCTTATTTAATCATCAGAGGTTTGTGAACCTCTTCTGCTCCATCACTTGAGTACTCACTGATTAACTACTGTGAATAAAATCATCA
>Eshark_KI635888.1__(reversed)
AGCTATGCTAAGAAGTCCTTAATTTCTCTGGATCGGATGGCAATATAAACGATTTACTACTCCACTAAAATGAGTAAAAGATATTTTCAAAATTATCTTTAATGATGGCATGAACTGGAAAAGGTAATTTCCAGCTGGATATTGTACATAACTTGAAGATACATGTTACAATGATGTTGATTTAATTAGCATAGACAGTACTACTGACCATAACAGACCTGTATCATTTATGACCTATTTCAGTTACTGTTACAGGATCAGCAGTTACAAATGATTTAATGTAAAACAAACAACAGTTAGGCTTCGCGAGTGTGGGACCAGATCAGGCAAACAGTGGAATTTAAGAGATTTGATTACTTACCAAATCTTGGACACTGGGCTCTTCAAACTTCATGAACTGGCCGTTTCTCTCAAGCAGCCTGCTCAATGTAGCACCAAAGAGAGAAAAACAAACTTGGAATAAAACCGAGATGGTCATAAGTAACTGGACAGAGAGTACGTGTTAATATAAATCATCAGCTAAACAATGGCTTTTTTCATGTTTGCCTCCAGGATATACATGTATGTGCAGTTTTTTTGAATTAACTCTCCAATGTTCAGTGCCCTTAGATGGTCAACAATATCTCCTTTATTTTTTTATGGTCCCATTACACAAGTGGGAGCGTTTTTACAGTAAATGAACCCTGACTTCATGGTGACAGTAACAGTCAGTGATGCTTAAGACTAACAGCAGGAAGTGAAGGATCTCACTGTT
>Gar_LG16 dna:chromosome chromosome:LepOcu1:LG16:15108813:15109464:1
ATCTTAAAAGACAAAAGGTTAACGATAATGAACACCTTAAAATATATGTGAAGTGAAAACTTGCATCAATATTTGTTTCAGATATGTTTGATTTTACTCTTAACATGATTAATTGCTCCACTGAGCTTTTCTCTTTTTTAAAAACTTTATTTTTAGTTTGTGGCAATTACGTGTTGTAATAACACATCTGCATGACCATTCTTATTTTCTTCTCCATTATAACTGACCTGTTTTGTTTTGTTACTGACCAGATTATGAACACCGCACTCTTCAAAGTCTGTAAACTGTCCATTTTTGTCCAGCAGTCTGCCCCGGTTAGCACCAAACAAAGAAAAATTAATTCAGGAGAAACAAAGTGAAAAGACACCTTCATTGGAACAGAGATCCTGTGCTGTGGCCTCATTCTGTTTTACTTACTTCACTAAACCTTAACCACCATGCAATTGATTTAATTCTATCTTGAAAATGTCCTTTTATTTAATATAATTATATATTTTTAATCTGTTCAAAACGCTACTAAACATAATTCAAAATTCTAAGCATTTTTTCAGAATAAAGCAGTTACTTTTTTGCATGTTTAATAGAGGACTTAAAATGTTTTCCAGTGTTTGCTTATGTATCTTGTGAGAAACAAGGATAAAATGTGAATTAA
>Green_Anole
AATGCATACAGCTCAGCCAGTAGATATTAAAGTTGTGACTACTAACCAGATCATGAACACTTTGCTCTTTTGTGATGTTGACAAATTGTCCATTTTCTTCTAGAAGCCTAACAAAAAGCATCAAAGAAAGGTAAAATTAACTGGGAAGAAAACCATGCACCAGCTGCTCAAAAACTCAATAGGTTTTACTCTAACTGCTATCATATTATCATCCTTTCTGGTTATTTCATTGGAAACATGTTATAGTTGGGATAGCTGAG
>human_C_enhancer dna:chromosome chromosome:GRCh38:6:166194016:166194447:1
TCCTAGGTGGTAGCCACTGTCTACTGATGCCTTTTCTGTTTCCACAGAAACTCAGGTTATGAAGTCCAGTGCTACCTAGTGGGGAAACGCCAGACACTCACAATTCCAGCTCTCCGACTCCACGTCCCCCCACCCCCAGATCTAGAGCTAAGGAAGGACAAGGCCTCACTTGTGCTGCTCCTGACCCACCGGACTCTGGCCAGACCTCCAGCTCTGCCCTCTTCATCCACATCTGCAAACCAGCCGCTCCCCTCCGCAGTTGGCTGGGGGTAGCACCAAACAGAGAAAAGCAAACACAGGAGAAAGCTGTCGGACTCAGCACTCCTTGAATACACAGTGGCTGTTGTTATAATGTCCTCAATATTTTTTCTTGCTGGAATCCTTGGGCAGGGATTCATCTTGAGGGAAGGAGGATGAACAAAGCCCCCCACA
>monodelphis_fragment_C
GGAGAAAGGCTGTGAAAAGACAAAGTGTTATCAAATTAGCCTTCTCCCAAGAAGGCGCATACCACACTCCATTTCCACACCACTCCCCTTTCCTGAATTAACAGATTGTTGCTTTTTCTAGATCAGTGCACTACTAACCAGATCACGGGCAGTACACTCTTTATCCACATCTGCAAAATGGCCATTTCTCTCAAGCAGTCTTCCCAGGTTAGCACCAAACCGAGAAAAGCAAATTCAGAAGAAAGTAATCAGATCTTTCACCCCTTGAATACACAGCAGCTGTTGAAATAATGGCTTAAATATTTCTTTTTTCTTTCATTGACCAGGCATTGATTTAAAAGAAACAAGTCTACAGCAATAAAGGGTTTTTTTTTCTTTTACTTCAGCTTGCC
>mouse_frag_C_(reversed)
CAAAATACCTCCCATCCCAGCTCCCTCTGTACCTCCCAAATCTACTTCCAAGCAGGAGGGATGCCTGCTACCCCTGGGCCCACAGGACACTGACCAGGCTTCGGGCCCTGTGCTCAGCATCCATGTCTGCAAAGCGGCCATCTCTTTCCAGCAGTCTGCCCGGGTGGTACCAAACAGAGAAAAGCAAACACGGAGGAAGCTGTCAGGCTCAGCACCCCTTGAGTACACAGAGGCTGCAGTCACATGTCCTCAGGCTGGACGCCCTTGGCTGGGTCATCCTGCAGGAGGCCACCGCGCTGACAGGACAGCTCACACACAGCTTGCAGTTATGCAGGACAAGTGGCATGGATTTCAGAGGA
>Painted_Turtle_KK083002.1 dna:primary_assembly primary_assembly:Chrysemys_picta_bellii-3.0.3:KK083002.1:3540873:3541241:1
GGCCAGTGCCCAAATCCACATACCTACCACTGATCTATCTGATATGCAGTCTGGACTGTGAAGAATACTGTAAAGCTTTAAAATACTGTAAAGCTAGGCTTGTAGCATTTGTAGCGACAGTCAAGAAAAGCACTTTAGCTATTACTTTGCCTTGGTGAACTATTCATTAAAAAGCAGAAGGAATAGAGGATAGCAATGACCATTTGAGTACTAACCAGATCATGGACACTGTGCTCTTTTTCAGCAACTGCAAACTGGCCATTTTTCTCCAGCAGTCTGTTCCAGGTAGCACCAAACAGAGAAAAGCAAATTTAGAAGAAAGCAGTCAGGATCATCACTCTTTGAATACACAGCAGATGTTATCATAAC
>Reedfish_15_(reversed) dna:primary_assembly primary_assembly:fErpCal1.1:15:63683387:63683745:1
CAAAATTACGAACCAGACTTCTCACGCTGCACTCATCTTCAAAGCATGTAAACTGGCCATTTCTGTCCAGTAGTCTGTGCAAGTTAACAGCAAACACAGAAACGCACATTAAGAGGCAATACTATTTACCCCTCACTGAAACTTAAGAGTAGCTATTTATAAAAACAGTAAATATGCTGTTCTGAAAATTACTAGTTTCAATGACATTTCTAACAATGAAAATCAGAATTACTTTTAACACATATAAAATAATATTACACACAGTTATTCTCCAAAAATAAACTAAGCTGTTATATAACACTTTTTGACAATCAAAAAACAAAATTATGTAAGCAAGCATCGTCATTACGTCTCATTTC
>Sterlet_CACTIF010000188.1_(reversed) dna:primary_assembly primary_assembly:fAciRut3.1_paternal_haplotype:CACTIF010000188.1:67469565:67469887:1
ATGTATCACATTTGTTCAATTTAATTAGCATTATTTAACTAAATTCATCCTCCACTACGGATTCTAAACTGAGCCACACAGATGATTTAAACTAAAGGGCTGATTACCGACCAGATTGTGGACATTGCACTTCTCTTCAAAGTCTGTAAACTGCCCGTTTCTATCCAGCAGTCTGCCCATGGTAGCACCAAACATAGAAAAACAAATTCAGAAGAAAGAAAAAAGGGGTAATCACTCACTGAACATTCAATCTGTAAGGACTACAGTAATACAGTCCCACACAGAAAACACTTTGTTAAATAGGCAGTATGCTTTGGTGTATG
>Sterlet_CACTIF010000209.1_(reversed) dna:primary_assembly primary_assembly:fAciRut3.1_paternal_haplotype:CACTIF010000209.1:77110986:77111512:1
CAAGTTAATAAACTGCATTATCAGTTTTATTTTACCATTAATTGCATCTATTGCATTTGTTCAATTCAATTAGGTAGCATTATTTAATATCCTCAACTAAATTCACCCTGCAGTACGGATTCTAACCTTTTTGAAACCAATACAAGCTTGTCCTTCAGGGCACTACACTGAGCCATACACATGATTTAAACTAAAAGTCTGATTACTGGCCAGATTGTGGACATTGCACTTCTCTTCAAAGCCTGTAAACTGCCCGTTTCTATGCAGCAGTCTGCCCATGGTAGCACCAAACATAGAAAAACAAATTCAGAAGAAAGAAAAAAGGGGTAATCACTCACTGAACATACAGCAAGACAGTCTCTAATACAGTCCCACACAGAAAACACTTTTGCAAAGGATTCTATTTTTAATAATACACTCAAAAACACTTTACAAACTGTATATGTATAACTGATGCAGAAAATGTAGTCGTATTGCCTTGTTATATTTTTGTTTGTACTACCGAAGCCTCTGGAAGATAGTAACAG
>Thorny_Skate_8 dna:primary_assembly primary_assembly:sAmbRad1.pri:8:837067:837764:1
GACCCGAAACATCACCTATTCTTAGGGAAAAATAGGGAAAATATTATTATCTATTGTTTTAAAGATTTATTAGCTCATTATTATACTTAACATTTTACAGAATAAAAATTGTTGAAAGTTGCAAATGAAATCTGACGTTGCAATGATTAGATAATGGTCAATAATCAGCATTAGTATGTATAGCTGTGTTATTTGTGGTCATGTAATTAACATAGAACAATTAGTTAGTGATAAGATCACTGTTCACAGCTCCATTTCAATTGCCATGGCACAGACAGCCATTATTAATGGTTTAATGCAAATGAAATATATATCTGAGTGTTATGGGTGTGGATGTGATCAGACAATGTACTTTAATTACTTACAAAATCTTGAACAGTGGGTTCTTTGAACTCTGCGAAGTGGCCACTCCTCTTAAGCAGTCTGCTCAATATAGCACCAAACAGAGAAAAGCAAATGTGAAGTAAAACTGAGGTGGTCATCACTTACTGAGCAGAAACGTGACAGAAATCATAATCAGTTAACCAAGGGTTTCTGATGCTTATGTATTGAATTTCCTTTAAGTTGCTCTGTCTTGGCCATTTAAAACTTACCGTCAGCTATGGACAACTTTTATATAACAACTTTTAGAGATTTATAATGTACTTTAAACATTGCAAAGCAAATGCAAACAATCTAGCAGGCGTCAGTTTAATCTT
>Tiger_Snake_ULFQ01000071.1_(reversed) dna:primary_assembly primary_assembly:TS10Xv2-PRI:ULFQ01000071.1:1198505:1198850:1
TACAATATGGCCACAGGAAACATGTAAATGTACATCTTAACACAGAGAGAATAAGATTGATACTAACCAGATCATGGACACTTTGCCCTTTCCTGATATCTGAAAACTGACCACTTTGCTTTAGGAGCCTATTCCAACAGTAATCAAAAACAAAACAAATTAAGAATAGAAACAGCTAGTATCTCCTTAAAGGACAAGACACTTCCTAACTTCCTTCAGTAGCAATTCTTCCAGGAAAATAAGACCACCAAATATTGCTGTCAGTACATTCGAAACTGGCCAAGAATCTCAGTGTCATCTGTATAAGGTACTTCTACACATTTTTTAAAAATAACTCTTTGGCATC
>Tuatara_QEPC01013103.1 dna:primary_assembly primary_assembly:ASM311381v1:QEPC01013103.1:106910:107558:1
AACACATTCTACCATTTGTAGTGAGATTCTTTTGCCTTTGTGAATTATTTACTAAACCTTATAGATGATAGAAGTGATTGCTTGACTACTAACCAGATCATGGGCACGCTGCACTTTTTCAGCTTCGGCAAACTGGTCATTTTGCTCCAGCAATCTGTTCCAGGTAGCACCAAACAGAGAAAAGTAAATTTAGAAGAAAGCAGGATGGATCATCACTTCTTAAACACACAGCAGATGTTGCTGTAGCGGCCTCAGCGCTCCTTTCCTGTCTGCTAGCCTCAGTGGGAATACACCATATTTGTGATACGTCTGACAGGAAGATAATGTCTAAAGTCCAGCAAGCTTTGTGAATAGACATGGATGCATCTGTATGGCTACACAAAGTATATAGCTTAGGGCAAATCCTGTCTCAAGCAATTCCATTGATGTTAGTGGAATTCCACCAAATACCAGGCTGGGCAGAACCAATGCTTATTTACACTTATGCCCCTTTACACCACACTGGCAGTGTAAATGAGTGTGAGGTGGATTCCTCTACAATGCCAAAATGGTGCGAGTGAATGACTAAAAGTAGTGTGAGAATCTGGTCCTCGATGGCTAATGTATTTTTGTATGTTTTAATCCAATTTTATATGTAATAAAGGATGGT
>Xenopus_tropicalis_5 dna:primary_assembly primary_assembly:Xenopus_tropicalis_v9.1:5:58567079:58567439:1
TATCTGCCACCCAAAACGCAATGCAGATACCATGGCACAAGTCAGTATTTCACTTCAATAAATACTGAATTAGCCATTATAATGAGCAGTTCCAGCATTGTGTGAGCTACAAATTTATTTATATTTACTTTCCTGACCAAGTATGAAAAATATAATACAGCAGTTACTAACTGCCTATAAATCACATACCAGAAGCTGTGATCAAGATACACTATTTAAACAAGTTAGAGAATGATGACTGACCAGATCATGGATGTTGTTCTCATCTTCAAAGTCAGCAAATAGCCCACTTTTTTCCAGCAGTCTGTCCAGGTTAGCACCAACCCGAGAAAAGCAAATTAAGAGAGAGAAAAATAGTGCA
