# Supplementary material for: Conserved enhancers control notochord expression of vertebrate Brachyury
Source: Nat Commun. 2023 Oct 18;14:6594. doi: 10.1038/s41467-023-42151-3 (PMC10584899; doi:10.1038/s41467-023-42151-3)
Supplement: Supplementary file 11 — Supplementary Data 7 [file 41467_2023_42151_MOESM11_ESM.zip › Supplementary Data 7/Tbxtb C sequences.gbk]

LOCUS       Australian_crocodile_MDVP01000061.1_(reversed)       645 bp    DNA     linear   UNA 
DEFINITION  dna:primary_assembly primary_assembly:CroPor_comp1:MDVP01000061.1:106971457:106972101:1
FEATURES             Location/Qualifiers
ORIGIN
        1 TTTAAGGCTG GGGCATTTCG TGTTACTGCT CTAAAACCTG TTTTTAGGCA CTTCTTACAT
       61 TTCAAAAGGT ACTCTGTACT CACTGCTGTC TTAAAAATCA GGCCATTTAT TTCTCTGCCT
      121 AAAACTCTGA TCTCACCTTT AAAAAAATTC TTAAACAAAA CATCCTAGAC CTATAACACT
      181 TGTAGGGACT ATGCACCCCC CAAAAGAGCT TTAGCTATGA CTTTGCTTTG GGGAGGTAGT
      241 TACTAAAAAG CAGAGGGCAG AGATGATAGC AGTGATTGCT CAGTCACTAA CCAGATCACA
      301 GACATCATAC TGTTGTTCAG TCATTGCAAA CTGGCCATTT TTCTCCAGCA GCCTGTTCCA
      361 GGTCGCACCA AACAGAGAAA AGTAAATTTA GAAAAAAGGA GGAAAGATCG TCATTCTTTG
      421 CATATACAGC AGATGTTACC TTAATTGCCC AAATAGTGTT CTTTGACAGT GTCCTCTGGC
      481 CATTTCCACT TAAAAATACA GCACCCCTCC TGTCGAGCTG TCAAACTGCC CTGATAAACA
      541 GAGTCTATTG TGCAGTGTGC AAGATAGTGA GGGCACCGCA ATACTAAAGT TATACTTTAT
      601 GTAAAGCTCT ACCCACAGCT ATTTCTTCTG TCACTCCCTT CTAAC
//
LOCUS       Axolotl_chr4q_(reversed)       529 bp    DNA     linear   UNA 
DEFINITION  Ambystoma mexicanum strain DD151 chromosome 4q, whole genome shotgun sequence CM010934.2:170294282-170294810
FEATURES             Location/Qualifiers
ORIGIN
        1 CAGCAAGTCC AGTACCCCAT ACATATCCCC ATCCACGTGC AACTTTCTCG TAGCAAAACT
       61 AAGTGCCATT TTATCTTTAC TGTGGCAATA TCCCTTTTTT TTTTTAAAGA AAACATAATT
      121 TAACATAATT TAAAGACAAT ATGGTCCCGC TGAAACCCAT TCATTAGCAT CTAGCACACA
      181 CACCGCAACA GACCACACTC GATTACTGAC CAGATTATGG ACACTGTTCT CGTCTTCAAA
      241 GTCTGCAAAG AGGCTGTTTT TCTCCAGCAG CCTGCGCCAG CATCGCACCA AACCGAGAAA
      301 AACAAATGCA GGAGAAAGCA GTCAGGCTCG GGCATGCAGA GTACACAGCA GCTGGCCGTT
      361 TGATGGCCTT CAATGTATAT ACCCTCCACT CTCACTTTGT TTGTCTCAGT GACCGCATTT
      421 CATTCGGGGG CTGGTGGGCT CGAGCCACAT GGCACACTTA ATTCACATGT GCGCACACCA
      481 TTGCGAAGAT ACACAACCAT GCAGATGCGC ACAAATTAGG GGGGGGGAT
//
LOCUS       Bearded_Dragon_CEMB01031415.1_(reversed)       615 bp    DNA     linear   UNA 
DEFINITION  dna:primary_assembly primary_assembly:pvi1.1:CEMB01031415.1:1445379:1445993:1
FEATURES             Location/Qualifiers
ORIGIN
        1 AATAATTATC AAATCTTAGA TATGAAGCAT GCCCATCAGG ATTTGAGGCA AACACTTTCA
       61 TTTGGTCTTT GGAAATTATT TCTGAAAATT CAGTATATAA TCAAAATTTT AAGTGTTTAA
      121 TCAAAGGGCA TAACATAAAA TACCAAAATA GAAGTAAATA GAAGTAAAGG CTTTTTAAAA
      181 TATGTTCATG ATTATCAAAA ACAACATTCC TGAGAAACAT TTAAGTATAT ACAACTATGG
      241 AGAGATAGTA GTGACTACTG ACCAGATCAT GAACATAGTC TTCTCTTCTG ATGTCTGAAA
      301 ATTGACCATT TTGCTCTAGT AGCCTAATTC AGATAGCATC AAACAAAGAA AATCTAATTT
      361 AGAAAGCAAA TTTACTTTGC AGCTTCTTAA ATACAGCACA AACTCTATTC TAACTATTTT
      421 CATGTTGCTG TGCTGTCTAC ATATCTTGCC ATGCTGGTAA GATAGCCAGA GAATTACTCT
      481 TCATTGCATA TAACAGAATC ACAAAATGGC AGAGATGGAA AGAACACACA GGTTATTGAA
      541 TCCAACATCT TGCTGACTGC AGGAAATCCA GAGCTAATAC ATTCTTGACA GATGAACATC
      601 CAATCTCTGT TTAAA
//
LOCUS       Bowfin_scaf_23_(reversed)       406 bp    DNA     linear   UNA 
FEATURES             Location/Qualifiers
ORIGIN
        1 TCTGCCGTAG AGTCTCTCCG TAGCTACAGC TAGTCAAGGG AGTTTGTATA ATCGGTTCCA
       61 TAATTTATAC GAGGACACTT GTGCTGCCTA CTGCAACATC TTTAAATAGA AAGCCATTTC
      121 TCCTAAAGCA TTAGGACGAC ATGTTTGTCG ACTGACCAGA TTGTGTGCAT TGGACTCCTC
      181 TCTGAAGTCT GTAAACTGTC CATTTCGGTC CAGCAGTCTG CCCAAGTTAG CAACAAACAA
      241 AGAAGAACAA ATTTAGACTT CGTCACTGAA GGGTCTGTAT CCTGACTCTC ACACCTCACT
      301 GAACACCTTC CAAAACAGGT CATCTTGTTT CAGTCTGTTT TCCACACTAA AGAACATTTA
      361 CTATATGTAC ACTAAAGACT TTGAGAATTA GTTGGACTCC CACTTT
//
LOCUS       Chicken_3_(reversed)       297 bp    DNA     linear   UNA 
DEFINITION  dna:chromosome chromosome:GRCg6a:3:43028754:43029050:1
FEATURES             Location/Qualifiers
ORIGIN
        1 CTTGGAAAAG CTGCTTTAGT CATGTCACCT TGCAAACCCT CCATTTAACA AACAAACAAA
       61 CATGAAATCC ACCAAACCCA GGCATAGACG AAAGCTCGTT CTTTGATTAC CAACCAGATC
      121 ATGGATGCTG CACTCATTTT CAACAGATGC AAACAGGTTG GTGTGTTCCA GACACCTGTT
      181 CCAGGTAACA CCAAATAAAA CAGGAACAGG ACCTTATTTA ATCATCAGAG GTTTGTGAAC
      241 CTCTTCTGCT CCATCACTTG AGTACTCACT GATTAACTAC TGTGAATAAA ATCATCA
//
LOCUS       Eshark_KI635888.1__(reversed)       754 bp    DNA     linear   UNA 
FEATURES             Location/Qualifiers
ORIGIN
        1 AGCTATGCTA AGAAGTCCTT AATTTCTCTG GATCGGATGG CAATATAAAC GATTTACTAC
       61 TCCACTAAAA TGAGTAAAAG ATATTTTCAA AATTATCTTT AATGATGGCA TGAACTGGAA
      121 AAGGTAATTT CCAGCTGGAT ATTGTACATA ACTTGAAGAT ACATGTTACA ATGATGTTGA
      181 TTTAATTAGC ATAGACAGTA CTACTGACCA TAACAGACCT GTATCATTTA TGACCTATTT
      241 CAGTTACTGT TACAGGATCA GCAGTTACAA ATGATTTAAT GTAAAACAAA CAACAGTTAG
      301 GCTTCGCGAG TGTGGGACCA GATCAGGCAA ACAGTGGAAT TTAAGAGATT TGATTACTTA
      361 CCAAATCTTG GACACTGGGC TCTTCAAACT TCATGAACTG GCCGTTTCTC TCAAGCAGCC
      421 TGCTCAATGT AGCACCAAAG AGAGAAAAAC AAACTTGGAA TAAAACCGAG ATGGTCATAA
      481 GTAACTGGAC AGAGAGTACG TGTTAATATA AATCATCAGC TAAACAATGG CTTTTTTCAT
      541 GTTTGCCTCC AGGATATACA TGTATGTGCA GTTTTTTTGA ATTAACTCTC CAATGTTCAG
      601 TGCCCTTAGA TGGTCAACAA TATCTCCTTT ATTTTTTTAT GGTCCCATTA CACAAGTGGG
      661 AGCGTTTTTA CAGTAAATGA ACCCTGACTT CATGGTGACA GTAACAGTCA GTGATGCTTA
      721 AGACTAACAG CAGGAAGTGA AGGATCTCAC TGTT
//
LOCUS       Gar_LG16       652 bp    DNA     linear   UNA 
DEFINITION  dna:chromosome chromosome:LepOcu1:LG16:15108813:15109464:1
FEATURES             Location/Qualifiers
ORIGIN
        1 ATCTTAAAAG ACAAAAGGTT AACGATAATG AACACCTTAA AATATATGTG AAGTGAAAAC
       61 TTGCATCAAT ATTTGTTTCA GATATGTTTG ATTTTACTCT TAACATGATT AATTGCTCCA
      121 CTGAGCTTTT CTCTTTTTTA AAAACTTTAT TTTTAGTTTG TGGCAATTAC GTGTTGTAAT
      181 AACACATCTG CATGACCATT CTTATTTTCT TCTCCATTAT AACTGACCTG TTTTGTTTTG
      241 TTACTGACCA GATTATGAAC ACCGCACTCT TCAAAGTCTG TAAACTGTCC ATTTTTGTCC
      301 AGCAGTCTGC CCCGGTTAGC ACCAAACAAA GAAAAATTAA TTCAGGAGAA ACAAAGTGAA
      361 AAGACACCTT CATTGGAACA GAGATCCTGT GCTGTGGCCT CATTCTGTTT TACTTACTTC
      421 ACTAAACCTT AACCACCATG CAATTGATTT AATTCTATCT TGAAAATGTC CTTTTATTTA
      481 ATATAATTAT ATATTTTTAA TCTGTTCAAA ACGCTACTAA ACATAATTCA AAATTCTAAG
      541 CATTTTTTCA GAATAAAGCA GTTACTTTTT TGCATGTTTA ATAGAGGACT TAAAATGTTT
      601 TCCAGTGTTT GCTTATGTAT CTTGTGAGAA ACAAGGATAA AATGTGAATT AA
//
LOCUS       Green_Anole       260 bp    DNA     linear   UNA 
FEATURES             Location/Qualifiers
ORIGIN
        1 AATGCATACA GCTCAGCCAG TAGATATTAA AGTTGTGACT ACTAACCAGA TCATGAACAC
       61 TTTGCTCTTT TGTGATGTTG ACAAATTGTC CATTTTCTTC TAGAAGCCTA ACAAAAAGCA
      121 TCAAAGAAAG GTAAAATTAA CTGGGAAGAA AACCATGCAC CAGCTGCTCA AAAACTCAAT
      181 AGGTTTTACT CTAACTGCTA TCATATTATC ATCCTTTCTG GTTATTTCAT TGGAAACATG
      241 TTATAGTTGG GATAGCTGAG
//
LOCUS       human_C_enhancer       432 bp    DNA     linear   UNA 
DEFINITION  dna:chromosome chromosome:GRCh38:6:166194016:166194447:1
FEATURES             Location/Qualifiers
ORIGIN
        1 TCCTAGGTGG TAGCCACTGT CTACTGATGC CTTTTCTGTT TCCACAGAAA CTCAGGTTAT
       61 GAAGTCCAGT GCTACCTAGT GGGGAAACGC CAGACACTCA CAATTCCAGC TCTCCGACTC
      121 CACGTCCCCC CACCCCCAGA TCTAGAGCTA AGGAAGGACA AGGCCTCACT TGTGCTGCTC
      181 CTGACCCACC GGACTCTGGC CAGACCTCCA GCTCTGCCCT CTTCATCCAC ATCTGCAAAC
      241 CAGCCGCTCC CCTCCGCAGT TGGCTGGGGG TAGCACCAAA CAGAGAAAAG CAAACACAGG
      301 AGAAAGCTGT CGGACTCAGC ACTCCTTGAA TACACAGTGG CTGTTGTTAT AATGTCCTCA
      361 ATATTTTTTC TTGCTGGAAT CCTTGGGCAG GGATTCATCT TGAGGGAAGG AGGATGAACA
      421 AAGCCCCCCA CA
//
LOCUS       monodelphis_fragment_C       392 bp    DNA     linear   UNA 
FEATURES             Location/Qualifiers
ORIGIN
        1 GGAGAAAGGC TGTGAAAAGA CAAAGTGTTA TCAAATTAGC CTTCTCCCAA GAAGGCGCAT
       61 ACCACACTCC ATTTCCACAC CACTCCCCTT TCCTGAATTA ACAGATTGTT GCTTTTTCTA
      121 GATCAGTGCA CTACTAACCA GATCACGGGC AGTACACTCT TTATCCACAT CTGCAAAATG
      181 GCCATTTCTC TCAAGCAGTC TTCCCAGGTT AGCACCAAAC CGAGAAAAGC AAATTCAGAA
      241 GAAAGTAATC AGATCTTTCA CCCCTTGAAT ACACAGCAGC TGTTGAAATA ATGGCTTAAA
      301 TATTTCTTTT TTCTTTCATT GACCAGGCAT TGATTTAAAA GAAACAAGTC TACAGCAATA
      361 AAGGGTTTTT TTTTCTTTTA CTTCAGCTTG CC
//
LOCUS       mouse_frag_C_(reversed)       359 bp    DNA     linear   UNA 
FEATURES             Location/Qualifiers
ORIGIN
        1 CAAAATACCT CCCATCCCAG CTCCCTCTGT ACCTCCCAAA TCTACTTCCA AGCAGGAGGG
       61 ATGCCTGCTA CCCCTGGGCC CACAGGACAC TGACCAGGCT TCGGGCCCTG TGCTCAGCAT
      121 CCATGTCTGC AAAGCGGCCA TCTCTTTCCA GCAGTCTGCC CGGGTGGTAC CAAACAGAGA
      181 AAAGCAAACA CGGAGGAAGC TGTCAGGCTC AGCACCCCTT GAGTACACAG AGGCTGCAGT
      241 CACATGTCCT CAGGCTGGAC GCCCTTGGCT GGGTCATCCT GCAGGAGGCC ACCGCGCTGA
      301 CAGGACAGCT CACACACAGC TTGCAGTTAT GCAGGACAAG TGGCATGGAT TTCAGAGGA
//
LOCUS       Painted_Turtle_KK083002.1       369 bp    DNA     linear   UNA 
DEFINITION  dna:primary_assembly primary_assembly:Chrysemys_picta_bellii-3.0.3:KK083002.1:3540873:3541241:1
FEATURES             Location/Qualifiers
ORIGIN
        1 GGCCAGTGCC CAAATCCACA TACCTACCAC TGATCTATCT GATATGCAGT CTGGACTGTG
       61 AAGAATACTG TAAAGCTTTA AAATACTGTA AAGCTAGGCT TGTAGCATTT GTAGCGACAG
      121 TCAAGAAAAG CACTTTAGCT ATTACTTTGC CTTGGTGAAC TATTCATTAA AAAGCAGAAG
      181 GAATAGAGGA TAGCAATGAC CATTTGAGTA CTAACCAGAT CATGGACACT GTGCTCTTTT
      241 TCAGCAACTG CAAACTGGCC ATTTTTCTCC AGCAGTCTGT TCCAGGTAGC ACCAAACAGA
      301 GAAAAGCAAA TTTAGAAGAA AGCAGTCAGG ATCATCACTC TTTGAATACA CAGCAGATGT
      361 TATCATAAC
//
LOCUS       Reedfish_15_(reversed)       359 bp    DNA     linear   UNA 
DEFINITION  dna:primary_assembly primary_assembly:fErpCal1.1:15:63683387:63683745:1
FEATURES             Location/Qualifiers
ORIGIN
        1 CAAAATTACG AACCAGACTT CTCACGCTGC ACTCATCTTC AAAGCATGTA AACTGGCCAT
       61 TTCTGTCCAG TAGTCTGTGC AAGTTAACAG CAAACACAGA AACGCACATT AAGAGGCAAT
      121 ACTATTTACC CCTCACTGAA ACTTAAGAGT AGCTATTTAT AAAAACAGTA AATATGCTGT
      181 TCTGAAAATT ACTAGTTTCA ATGACATTTC TAACAATGAA AATCAGAATT ACTTTTAACA
      241 CATATAAAAT AATATTACAC ACAGTTATTC TCCAAAAATA AACTAAGCTG TTATATAACA
      301 CTTTTTGACA ATCAAAAAAC AAAATTATGT AAGCAAGCAT CGTCATTACG TCTCATTTC
//
LOCUS       Sterlet_CACTIF010000188.1_(reversed)       323 bp    DNA     linear   UNA 
DEFINITION  dna:primary_assembly primary_assembly:fAciRut3.1_paternal_haplotype:CACTIF010000188.1:67469565:67469887:1
FEATURES             Location/Qualifiers
ORIGIN
        1 ATGTATCACA TTTGTTCAAT TTAATTAGCA TTATTTAACT AAATTCATCC TCCACTACGG
       61 ATTCTAAACT GAGCCACACA GATGATTTAA ACTAAAGGGC TGATTACCGA CCAGATTGTG
      121 GACATTGCAC TTCTCTTCAA AGTCTGTAAA CTGCCCGTTT CTATCCAGCA GTCTGCCCAT
      181 GGTAGCACCA AACATAGAAA AACAAATTCA GAAGAAAGAA AAAAGGGGTA ATCACTCACT
      241 GAACATTCAA TCTGTAAGGA CTACAGTAAT ACAGTCCCAC ACAGAAAACA CTTTGTTAAA
      301 TAGGCAGTAT GCTTTGGTGT ATG
//
LOCUS       Sterlet_CACTIF010000209.1_(reversed)       527 bp    DNA     linear   UNA 
DEFINITION  dna:primary_assembly primary_assembly:fAciRut3.1_paternal_haplotype:CACTIF010000209.1:77110986:77111512:1
FEATURES             Location/Qualifiers
ORIGIN
        1 CAAGTTAATA AACTGCATTA TCAGTTTTAT TTTACCATTA ATTGCATCTA TTGCATTTGT
       61 TCAATTCAAT TAGGTAGCAT TATTTAATAT CCTCAACTAA ATTCACCCTG CAGTACGGAT
      121 TCTAACCTTT TTGAAACCAA TACAAGCTTG TCCTTCAGGG CACTACACTG AGCCATACAC
      181 ATGATTTAAA CTAAAAGTCT GATTACTGGC CAGATTGTGG ACATTGCACT TCTCTTCAAA
      241 GCCTGTAAAC TGCCCGTTTC TATGCAGCAG TCTGCCCATG GTAGCACCAA ACATAGAAAA
      301 ACAAATTCAG AAGAAAGAAA AAAGGGGTAA TCACTCACTG AACATACAGC AAGACAGTCT
      361 CTAATACAGT CCCACACAGA AAACACTTTT GCAAAGGATT CTATTTTTAA TAATACACTC
      421 AAAAACACTT TACAAACTGT ATATGTATAA CTGATGCAGA AAATGTAGTC GTATTGCCTT
      481 GTTATATTTT TGTTTGTACT ACCGAAGCCT CTGGAAGATA GTAACAG
//
LOCUS       Thorny_Skate_8       698 bp    DNA     linear   UNA 
DEFINITION  dna:primary_assembly primary_assembly:sAmbRad1.pri:8:837067:837764:1
FEATURES             Location/Qualifiers
ORIGIN
        1 GACCCGAAAC ATCACCTATT CTTAGGGAAA AATAGGGAAA ATATTATTAT CTATTGTTTT
       61 AAAGATTTAT TAGCTCATTA TTATACTTAA CATTTTACAG AATAAAAATT GTTGAAAGTT
      121 GCAAATGAAA TCTGACGTTG CAATGATTAG ATAATGGTCA ATAATCAGCA TTAGTATGTA
      181 TAGCTGTGTT ATTTGTGGTC ATGTAATTAA CATAGAACAA TTAGTTAGTG ATAAGATCAC
      241 TGTTCACAGC TCCATTTCAA TTGCCATGGC ACAGACAGCC ATTATTAATG GTTTAATGCA
      301 AATGAAATAT ATATCTGAGT GTTATGGGTG TGGATGTGAT CAGACAATGT ACTTTAATTA
      361 CTTACAAAAT CTTGAACAGT GGGTTCTTTG AACTCTGCGA AGTGGCCACT CCTCTTAAGC
      421 AGTCTGCTCA ATATAGCACC AAACAGAGAA AAGCAAATGT GAAGTAAAAC TGAGGTGGTC
      481 ATCACTTACT GAGCAGAAAC GTGACAGAAA TCATAATCAG TTAACCAAGG GTTTCTGATG
      541 CTTATGTATT GAATTTCCTT TAAGTTGCTC TGTCTTGGCC ATTTAAAACT TACCGTCAGC
      601 TATGGACAAC TTTTATATAA CAACTTTTAG AGATTTATAA TGTACTTTAA ACATTGCAAA
      661 GCAAATGCAA ACAATCTAGC AGGCGTCAGT TTAATCTT
//
LOCUS       Tiger_Snake_ULFQ01000071.1_(reversed)       346 bp    DNA     linear   UNA 
DEFINITION  dna:primary_assembly primary_assembly:TS10Xv2-PRI:ULFQ01000071.1:1198505:1198850:1
FEATURES             Location/Qualifiers
ORIGIN
        1 TACAATATGG CCACAGGAAA CATGTAAATG TACATCTTAA CACAGAGAGA ATAAGATTGA
       61 TACTAACCAG ATCATGGACA CTTTGCCCTT TCCTGATATC TGAAAACTGA CCACTTTGCT
      121 TTAGGAGCCT ATTCCAACAG TAATCAAAAA CAAAACAAAT TAAGAATAGA AACAGCTAGT
      181 ATCTCCTTAA AGGACAAGAC ACTTCCTAAC TTCCTTCAGT AGCAATTCTT CCAGGAAAAT
      241 AAGACCACCA AATATTGCTG TCAGTACATT CGAAACTGGC CAAGAATCTC AGTGTCATCT
      301 GTATAAGGTA CTTCTACACA TTTTTTAAAA ATAACTCTTT GGCATC
//
LOCUS       Tuatara_QEPC01013103.1       649 bp    DNA     linear   UNA 
DEFINITION  dna:primary_assembly primary_assembly:ASM311381v1:QEPC01013103.1:106910:107558:1
FEATURES             Location/Qualifiers
ORIGIN
        1 AACACATTCT ACCATTTGTA GTGAGATTCT TTTGCCTTTG TGAATTATTT ACTAAACCTT
       61 ATAGATGATA GAAGTGATTG CTTGACTACT AACCAGATCA TGGGCACGCT GCACTTTTTC
      121 AGCTTCGGCA AACTGGTCAT TTTGCTCCAG CAATCTGTTC CAGGTAGCAC CAAACAGAGA
      181 AAAGTAAATT TAGAAGAAAG CAGGATGGAT CATCACTTCT TAAACACACA GCAGATGTTG
      241 CTGTAGCGGC CTCAGCGCTC CTTTCCTGTC TGCTAGCCTC AGTGGGAATA CACCATATTT
      301 GTGATACGTC TGACAGGAAG ATAATGTCTA AAGTCCAGCA AGCTTTGTGA ATAGACATGG
      361 ATGCATCTGT ATGGCTACAC AAAGTATATA GCTTAGGGCA AATCCTGTCT CAAGCAATTC
      421 CATTGATGTT AGTGGAATTC CACCAAATAC CAGGCTGGGC AGAACCAATG CTTATTTACA
      481 CTTATGCCCC TTTACACCAC ACTGGCAGTG TAAATGAGTG TGAGGTGGAT TCCTCTACAA
      541 TGCCAAAATG GTGCGAGTGA ATGACTAAAA GTAGTGTGAG AATCTGGTCC TCGATGGCTA
      601 ATGTATTTTT GTATGTTTTA ATCCAATTTT ATATGTAATA AAGGATGGT
//
LOCUS       Xenopus_tropicalis_5       361 bp    DNA     linear   UNA 
DEFINITION  dna:primary_assembly primary_assembly:Xenopus_tropicalis_v9.1:5:58567079:58567439:1
FEATURES             Location/Qualifiers
ORIGIN
        1 TATCTGCCAC CCAAAACGCA ATGCAGATAC CATGGCACAA GTCAGTATTT CACTTCAATA
       61 AATACTGAAT TAGCCATTAT AATGAGCAGT TCCAGCATTG TGTGAGCTAC AAATTTATTT
      121 ATATTTACTT TCCTGACCAA GTATGAAAAA TATAATACAG CAGTTACTAA CTGCCTATAA
      181 ATCACATACC AGAAGCTGTG ATCAAGATAC ACTATTTAAA CAAGTTAGAG AATGATGACT
      241 GACCAGATCA TGGATGTTGT TCTCATCTTC AAAGTCAGCA AATAGCCCAC TTTTTTCCAG
      301 CAGTCTGTCC AGGTTAGCAC CAACCCGAGA AAAGCAAATT AAGAGAGAGA AAAATAGTGC
      361 A
//
