# Supplementary material for: Conserved enhancers control notochord expression of vertebrate Brachyury
Source: Nat Commun. 2023 Oct 18;14:6594. doi: 10.1038/s41467-023-42151-3 (PMC10584899; doi:10.1038/s41467-023-42151-3)
Supplement: Supplementary file 11 — Supplementary Data 7 [file 41467_2023_42151_MOESM11_ESM.zip › Supplementary Data 7/Tbxtb I MAFFT alignment.fasta]

>Human_frag_I
-------------------------------------------------------------------------------------------------------------------------------------------------------------------------------------------------------------------------------------------------------------------------------------------------------------------------------------------------------------------------------------------------------------------------------------------------------------------------------------------------------------------------------------------------------------------------------------------------------------------------------------------------------------------------------------------------------------------------------------------------------------------------------------------------------------------------------------------------------------------------------------------CATGCTGCTTTCCTGTTAAAGATCAGGATTTTGCTAACATTGTTTTTGCGGGTTTGTATGACAGAGACAAGAAAGCACTGCCCCA-------------AACACAGAGGGAAGACCACCCTCTGGTACGAATCAAAGGAGTTG-----CCCTAGAGCGAGCACACACT-GGGCCTCATTTGGCTCTGACTTCTTT--GAGGGGTGCTTT------------TGCTTTGCTCCCTGACTGCAGGCGG------------------------------------AGTCCCCTTCCATGCTGGTTGCTGTGTG---CTCTGTTCTT--------AGAGGCCAAGTGCT-GGAAATACACGCCATTCCTCACCTATGT-GGGAGAATGTGCTCACCAGGAC------A------ACACA---GCGTTCAGACGGCACTGAGGAA-----------AATTCCTTGGGTCTGA---GTGATGGATGGAAGATGGAATGAGAAACAG---------------------------------GAGGTCGTGTGTATTCTAATTAAAAGGTACATGTTT--------TTAAAGAAAGTGGCACA-----------------------------------------------------------TCTTAATAGTCTCTTGA--------------------------------------------------------------------------------------------------------------------------------------------------------------------------------------------------------------------------------------------------------------------------------------------------------------------------------GGATTTATTTTTGACATGGATAATTAACTA---------------------------------------------------------------CAGTTTGAGCCAACTTGTG--------------------------------------TGTGATTTATTTGTAGAATGTCTCC-----------------------------------------------------------------------------------------------------------------------------------------------------------------------------------------------------------------------TATAGAAACTACAACTGCT-----GTTCATGCGACTAGGCCTAACTT-----------------------------------------------------------------------------------------------------------------------------TACTTTCACATTGGGGAAAACGGTTT-----------------------------------------------GAGA-------------
>Mouse_frag_I_(reversed)
--------------------------------------------------------------------------------------------------------------------------------------------------------------------------------------------------------------------------------------------------------------------------------------------------------------------------------------------------------------------------------------------------------------------------------------------------------------------------------------------------------------------------------------------------------------------------------------------------------------------------------------------------------------------------------------------------------------------------------------TCCCAAACAGAGACAAAGGTCCC----------------------------------------------------------------------------------------------------------------------------------------------------------------------------------------------------------------------------------------------------------------------------------TCTGTGAGCCCTGTGGGTC-TGGCAGTGCAGTGAGCAC--ACTCTG-----------------TCATG--TGGCCCTGGCTTCTTG----------------CCCCGTCTGGGGTTCAGG------------CAGCCGCCTCCTGAGGCTGGCTCTGTGTG---CTCTGTTCTT--------CGAGGCCAACTGTG-GAAAATGCATGACATTCCTCATCTAGGT-AGGAGAATGTCCTC---------------CAGGACACACA---GTTCAGAGGGC--ACTGAGGAA-----------AATTCC-TGTGTCCGA---GTGATTGATGGAAGGCAGACCGGGAAGCAG--TCTTGGATGCAGCAGCGATAGTA--------TTTTTTGATTTATTTCTGGCTGGATAATTAAGCA------------------------------------------------------------------------------------------------------------------------------------------------------------------------------------------------------------------------------------------------------------------------------------------------------------------------------------------------------------------------------------------------------------------------------------------------------------------------------------------------------------------------------------CGGCTTGCACGGTGATTTG------------------------------------------------------------------------------------------------------------------------------------------------------------------------------------------------------------------------------------------------------------------------------------------------------------------------------------------------------------------------------------------------------------------------------------------------------------------TATTTGCTGG--------------------------------------------------------------------------------
>Opossum_2_(reversed)
-------------------------------------------------------------------------------------------------------------------------------------------------------------------------------------------------------------------------------------------------------------------------------------------------------------------------------------------------------------------------------------------------------------------------------------------------------------------------------------------------------------------------------------------------------------------------------------------------------------------------------------------------------------------------------------------------------------------------------------------------------------------------------------------------------------------------------------------------------------------------------------------------------------------------------------------------------------------------------------------------------------CTCTTGTTACTTTTAAAGGTCTGTGCTA----------CCATGAGCATAAATT---GCATTAAGAATGGCAC--ATTTAT--AGAGGAAATACATTT---------ACTTTTGATTTCTGACAGTGGCCAG------------------------------------GGTCTCCATCTAAGTC-TCTCCCATGTT---CTGTTCTCTC--------AAAGGCCAGTTGTT-GGAAAGGAATGTCATTCCTCACCCATGT-AGGAGAATTTTCTCATGAGGA---------AAAATACATA---GAGTAGAACAA--GTAGTATTCCT----------------TGGACCTGA---GTTACAGGAGGTAGTGTTCTTCTAAGTAA----------------------------------ATATTGGCTGCATTTGTGGATGAAGAGTTCCTTATC---TAAATTTTACA-----------------------------------------------------------------------------------------------------------------------------------------------------------------------------------------------------------------------------------------------------------------------------------------------------------------------------------------------------------------------------------------------------------------------TTAAGGATTTTTAACATTTATTACCATCCA---------------------------------------------------------------TATTCCTAATCATAGTTAA------------------------------------TCTCTGGT---------------------------------------------------------------------------------------------------------------------------------------------------------------------------------------------------------------------------------------------------------------------------------------------------------------------------------------------------------------------------------------------------------------------------------------------------------------------------------------------------------------T
>Painted_Turtle_KK083002.1
---------------------------------------------------------------------------------------------------------------------------------------------------------------------------------------------------------------------------------------------------------------------------------------------------------------------------------------------------------------------------------------------------------------------------------------------------------------------------------------------------------------------------------------------------------------------------------------------------------------------------------------------------------------------------------------------------------------------------------------------------------------------------------------------------------------------------------------------------------------------------------CATAGCTTATTACA----------------------------------------------------GTAGTTTGCTAGGAGTGGTCAGTTAAGAG-------------TAACCAGGAGGTACATCTTATTTCTTTGTTAGATATTTGGCCTA------AGTCAACTAGGCATCAGTT-TAATTTTCTGACAGGACT--TTTTCC--AAATACCGTTTAATG---------GCTACCGTTTTCTGGCAGCCAAAG------CATTTGTGGGT-------------------CAGGTTCCTTCTGGCAG-TCTCTGATGGCTG-CTGTGTTTTT--------AGAGGCAGACAGTTAAAAGATGAATGCCATTCCTCACCTATAT-AGAAGAATTTGCTCATAAGGA---------AAAATACATA---GAGGACAGATT--ACTGAAGCC-----------AGACCC-TCAGATTGT---CCAGTTTCTAAAGTCCTTCTCTTTTCTTATTCTTGAAAATGTTCAATTTTAAACACATTGAAGCATACTAGTGTAATTTTAGGTTATCGCTTGCAGCTG------GCTTAAAAGTAATAGGAGGA---------------------GACTTAACTAGTATTAAGCACCTTGCAACAAGCAGGCACCACTGTTTGGTTTAACATTCTCTCCAATTGAGTCAAAGATTG-------------------------------------CCAGAAATATTTAGAGGAATTATGCAGCTTTTAGAGTCTCGCTATTCATGGCAGCGGACTGGGAAGGTTGACAATTCAACTGTCTCTTGAAAATG--------------CACAACTAAAAGAATTAAAATAAAGCA---------GAGTTAAAGTGTGAGCCTTACAACATTAAGGGAAAGCACTGAAAGAAAGAACAAAAGAGAAAAGTCTGACAAAACAC--------------------------------CTCAATATACCAGGCAACCACACCACAATCTTTGCCAGCACAGACTAAGGCACCTGACCCTGAGGCCATCCCTCTAAAAACTAGTATTGTACATTTAGGTAATATAGTTATGTGAAGGAATGCCCTAATTTGTAAGGAAACAAGCTGACAAACATGTCAGATCAGACAAGCCTTCTGAACAAACACATACAAAGAGAGAATAC-------------------------------------------------------------------------------------------------------------------------------------------------------------------------------------------TACAAATGAGGAATCACCAGC-----CAGCCCATGAGGCAGCTATTGATGA---A----------------------------------------------------------------------------------------------------------------AGCAAGGAATTTCCTGCTGTCAG-------------------------------------------------------------AATAATAGTATTA
>Bearded_Dragon_CEMB01031415.1_(reversed)
-------------------------------------------------------------------------------------------------------------------------------------------------------------------------------------------------------------------------------------------------------------------------------------------------------------------------------------------------------------------------------------------------------------------------------------------------------------------------------------------------------------------------------AGTCCAGTAACAACAACAAGCTTTGGGGCTCCTCATTTGGGGA---------------------------------------------------------------------------------------CATTTATCCTGAAAAAATTGTC-------------------------------------------ATCTGTGATCATTGAGACACAAAATGCTGAACAGTGAGCTCAATATCACAGGATG--------------------------------TCCCCAGCTGCTCACCAACAGAAAAAGAGGTGGAATTTCACAGATCACTCAT-TTTGATAGCCTGTTTCCCTGGACAGTTAATGT-----------------------------------CCATCTCCTTGGGCCAGCTCACATAAGTGAACTTTTTCT------------------GTTTGTTATTATTTTTTTAAGATTTAGCTTG-----GATACAGACAAAAACCTACT-TCA-TCTCTGACAGGTCA--TTTTTTAAAAAGAATGTTTAATT---------GCAACGTTTTCCTGACAGCCAAAGA-----TTGAGGAGGGT-------------------CAGGCATTTGCTGGCAT-TTTCAAATAGT---TTGTGTTCCT--------AGAGGCGGGTAGTTAAAAGACGGATATCATTCCTCACCTATGCTGCAAGAATTTGCTCATAAGGA---------AAAATACATA---AAGAAGTGATG--ACTGAAGTCGGA---CGGCTGGATTG-CTCAGCTGT---CCAGGCTAGGCAGCGGCTCTTAGTCC-------------------------------------TCCTTCTCCTCATTTTTAAAGCATCTGTTTAGATGGC------------------------------------------------------------------------------C-TCCCTTTGCTTTTATTCTAATTTTGTCATCTG--------------------------------------------------------------------------------------------------------------------------------------------------------------------------------------------------------------------------------------------------------------------------------------------------------------------CAGTTGACTGCTCAGCCAAA-------------------------------------------------------------------------TATTGTGGTGAACCCTTCAGGCAGT-----------------------------------------CCTGGAGGAGACCCTTGATCCA-------------------------------------------------------------------------------------------------------------------------------------------------------------------------------------------------------------------------------------------------------------------------------------------------------------------------------------------------------------------------------------------------TTCTAGTCCAAG-------------------------------------------------------------TTCAGGCCGTGTC
>Tiger_Snake_ULFQ01000071.1_(reversed)
-----------------------------------------------------------------------------------------------------------------------------------------------------------------------------------------------------------------------------------------------------------------------------------------------------------------------------------------------------------------------------------------------------------------------------------------------------------------------------------------------------------------------------------------------------------------------------------------------------------------------------------------------------------------------------------------------------------------------------------------------------------------------------------------------------------------------------------------------------------------------------------------------------------------------------------------------------------------------------------------------------------------------------TAAATCAGCCTG-----AAACCAGACAAACATCTGTT-TGACTTTCTGACAGGCCA--TTTTTC--TAAGGGTGTTTAATT---------ACAGCTTCTTCCTGACAGCCAAAGA-----------TGGAA-------------------GAGCCACTTGTTGGCAA-TCTCTGACTGG---TTGTGTTCTC--------AGAGGCAGGCAGTTAAAAAATGACTCCCATTCCTCACCTATGTTGGAAGAATTTGTTCGTAAGGA---------AAAATACATA---GAGAAGTGCTT--GCAGAAATC-----------AGATTC-CTCAGCTGT---GTAGGCCCCATTGCTGGTGCCTATG------------------------------------------------GAACCCCAAAGGATCTGTTTAGGTTAC------------------------------------------------------------------------------CTTCCTTTTACTTTTATTCTGTTTTTCTGATTTG--------------------------------------------------------------------------------------------------------------------------------------------------------------------------------------------------------------------------------------------------------------------------------------------------------------------TAAATAATGAATCCTCTAA--------------------------------------------------------------------------TAATACAATTAATTATCTAAG----------------------------------------------------------------------------------------------------------------------------------------------------------------------------------------------------------------------------------------------------------------------------------------------------------------------------------------------------------------------------------------------------------------------------------------------------------------------------------------------------------------------------------------------------------
>Australian_crocodile_MDVP01000061.1 dna:primary_assembly primary_assembly:CroPor_comp1:MDVP01000061.1:107025126:107025622:1
-----------------------------------------------------------------------------------------------------------------------------------------------------------------------------------------------------------------------------------------------------------------------------------------------------------------------------------------------------------------------------------------------------------------------------------------------------------------------------------------------------------------------------------------------------------------------------------------------------------------------------------------------------------------------------------------------------------------------------------------------------------------------------------------------------------------------------------------------AGTAGAGACAAAATT------------------TGACAAGCTAATTCCTTAAACTTTCAGAATGTAT-------------------------------CCACTTCCTATCAGTAGTCACCCAATAGGTA-------------TAGTCTTGTTGCTTTTATTTCTTCTTTGGTAAGGGTTTGGTCTG------GTTCAGACAGACATCAATT-CAGTCTTCTAACAGACAA--TTTTTC--AAGGGCTGTTTAGTT---------GCTACTGTTTTCTAGCAGCTGAAG------TGTTTGTGGAT-------------------CAAGTTCCTGCTGGCTT-TCTTCAACTGCTGTCTGTGTACTTAAAAAAAAAAAAGGAGGCAGGCAGAAGATGAATGTCATTCCTCACCTACGT-AGAAAAATTTGCTCATAAGGA---------AAAATACATA---GAGGAAAGGGT--ACTGAAGTC-----------AGACCC-TCGGACTGT---CCATTTTCGAAAATGCATCTCCCTT------------------------------------------------TATTTCTGAATTAAAGATATCCTTGG-------------------------------------------------------------------------------------CTTGGCTTTATTTCCAAATCGGCATC----------------------------------------------------------------------------------------------------------------------------------------------------------------------------------------------------------------------------------------------------------------------------------------------------------------------CAGTTTGTTTGTTTTTTAAA-------------------------------------------------------------------------TGCATTGAAACATAGCCAG------------------------------------------------------------------------------------------------------------------------------------------------------------------------------------------------------------------------------------------------------------------------------------------------------------------------------------------------------------------------------------------------------------------------------------------------------------------------------------------------------------------------------------------------------TGTGTA
>Chicken_3_(reversed) dna:chromosome chromosome:GRCg6a:3:43060046:43060697:1
-------------------------------------------CACTGTG------C-----------------------------------------------------------------------------------------------------------------------------------------------------------------------------------------------------------------------------CCACTGACCACGTCCCTCACTGCCACACCTAAACGT--------------------------------------------------TTCTTGAGCACTTCCAAGGACGGTGGCATCA------------------------------------------------------------------------------------------------------------------CCACTTCCCTGAGCAAGCTAACCTTGGCTTAGGGGCACCTTCTCA---------------------------CTCACTGTTTCTGAAATAACTACCTTA----------------------ATTTTGTAGGCTATATGGCAACAGGATAACATT----------------------------------------------------AACTGGGACCGTCAGTAAACGC------------------------------------------------------------CCTATTTAACTACTCAACAGCAGAAGTACAACAAGGGAAGATTCCC-------TTAACCTAGTGAATT--------------------------------------------------AGCAGCCAGACAAGGCTGTTATCTGTGTA-------------CTTACAAGAGGCCAATCAGGGTTAATTTAGCCATATCTGCTGTCACCAAGCAGTTTAGAAGTATCAATT-CATCTTTCTGACAGGCAA--TTTTTC--AACATGCTGTTACAC---------TGCTACTATTTTTGGCAGCTAGTG------TGTTTGC-----------------------AGGATTCCTGCTGGCAT-TCCCTCCT------CCCCGTCAAC--------CACCCCAAGGTTTT----CAAAAGGGCCATTCCTCACCTGTAC-TGAAAAATATGCAGCTCACGTCTGTGCTCTCTGTGGCACA--GGAGATGGACTC--ACCGCTCCCTCA--------GCATCCAGCTGCTGGAT--GTTCCGTGTGCACTGAAACATAGCCTGTAA------------------------------TGCTGATTCAGCGCCCCTCTACATCACATGTAGGTA--------------------------------------------------------------------------------------------------------------------------------------------------------------------------------------------------------------------------------------------------------------------------------------------------------------------------------------------------------------------------------------------------------------------------------------------------------------------------------------------------------------------------------------------------------------------------------------------------------------------------------------------------------------------------------------------------------------------------------------------------------------------------------------------------------------------------------------------------------------------------------------------------------------------------------------------------------------------------------------------------------------------------------------------------------------------------------------------------------------------
>Zebrafinch_3_(reversed)
------------------------------------------CCACTGCA--------CACAACTAAGAAATTCAAGGTTCAGGGTGAAAATTG---------------------------------------------------------------------------------------------------------------------------------------------------------------------------------------------------ACAGTTCAGTGATAAATTTCAATCCTTAATTTGAT---------------------------TGGGACCACC--ACAATTACATGACACAGAGGTGGAATAAAACAGA----------------------------------------------------------GGATAAGTAACACCATACCAAGTGTGT-------------CAAAGCAAAACAGACCATACTGGCAGCCTTTCTGAACATGGACTTTGTGCATGTCATCA--------------------GCCAAGCTTCACAACTGCAAATTTATATAAGGAA----------------------ATAGAGAAAACCAAATTGTGGGGGGAACCTACC----------------------------------------------------TGCTGAAACCCAGCTTCTGCAGATGAAGT-------------------------------------------------TTGCCTTATTTAATTACCTAACAGCAGAACTTCAACAAATAAATGTGTTC------CTTAAAAAGACAAATT------------------------------------------------AGCAGGTTGAGGGAATGCTGTCGTTTATTCAGT-------AAAAAAGGCGAGTCAAAATTAAAAGTTAGCTTTGTTTGCTCTCACTGG-----TCAGTTTAAAAACACAAATT-CAGCCTTCTGACAGGCAA--TTTTTC--AAGGGCTGTTTAATT---------GCTACCATTTTTCAGCAGTCAGCT------TATTTGCAGAA-------------------------TTCCCTGGCAT-GCCCCAACAACAG-CTCTGTGGTTTG-----CAGAAGCAAGTACTTTCAAGATGAGTACCATTCCTCACCTACAT-AGAAAAATGTACTTGTAAG-----------------------------------------------------------------------------------------------------------------------------------------------------------------------------------------------------------------------------------------------------------------------------------------------------------------------------------------------------------------------------------------------------------------------------------------------------------------------------------------------------------------------------------------------------------------------------------------------------------------------------------------------------------------------------------------------------------------------------------------------------------------------------------------------------------------------------------------------------------------------------------------------------------------------------------------------------------------------------------------------------------------------------------------------------------------------------------------------------------------------------------------------------------------------------------------------------------------------------------------------------------------------------------------------T
>Tuatara_QEPC01013103.1
T---GAAATGGTCTTGTGTATTTTAATAAGGTTCTGTCAAAATTACTGCAAACATTTATGGAATTTAACAAAGAAAAGATGCTCCTGCCAAACATCCTACTACAG---CAGGGTTATGCTTAATAGGGA------------TAATGCCAAAGGAAGGGTTGGAGAAGGAGAAGAGTATTCATAATTATTGTATAGTTAAGTTTATCCTTTAAAGAAGGCTACTATTAAAGTTATATCTGTGTGATGACAAGAGCTTCCCCACTACCTACAAAGAAGGACAGTACATGCCATGGGGAAATCCCAAACACAGTTGTTTGTTTGTTGC-----------TCAAGCCAGTTAGGCTTGAGTCACTCAGCTGACAATTTGCGTTAAGTAAATAATAGTCAGAATTGTTTGTTCAAATTCAGCTGCAGATCTGAAGTTGAATAGCTTCCATGACACTTTTTGGTTTGCAAACGTCAGCACAGCTGAGCTCTAGTAGCC---TAAGTAAGCAGACTTTAAACTTGAATACTTGCTGGAATTTTGAATTCTGCATGTGATGG-------CAGTCAAAATGTGTGTTGTCTTTATTATAGAGGATATAATCAGCCAATGG-----------AGGAACAGAAACTGTGACATAATTTACAATGAAACAGTGCA-------------------------------------------GTGCAAAATTCCTAGCATATCAAATGCTCACTATTTTT------ATTAGCGAATAA-------------------------------GCTGAGAATTTTGCAAGCAGAAAGTTACGGTGGCATTCGAGAAGTTATTCA----TTCTGGATTTACTCCCTCCACTTTAGCTGCATATTACT---------------------------TTGCTTTTCATGGCCAGTTAACATGTACTTACTCTTA-------TGGAGAAAATTAACTTGCATCTTCTTTATTAAAGAATTGGTCTG------GCTCAGAAGAGCATCAATT-TAATCTTTTGACAGGCAG--TTTTTC--TAAGGGTGTTTAATT---------GCTACCATTTTCTGGCAGCCAGAG------CATTTGAGGGT-------------------CAGGTTCCCTTTGGCAA-TCATCAGTTGT---TTGTGTT--------------------------CAGGATGAATGCCATTCCTCACCTATGTAGGAAGGATTTGCTCATAAGGA---------AAAATACATA---GAGCAATGATT--ACTAGAGCC-----------AGTTCC-TGAGACTGT---CTTGTTTCCAAAGTCAATCT------------------------------------------------------------------------------------------------------------------------------------------------------------------------------------------------------------------------------------------------------------------------------------------------------------------------------------------------------------------------------------------------------------------------------------------------------------------------------------------------------------------------------------------------------------------------------------------------------------------------------------------------------------------------------------------------------------------------------------------------------------------------------------------------------------------------------------------------------------------------------------------------------------------------------------------------------------------------------------------------------------------------------------------------------------------------------------------------------------------------------------------------------------------------------------------------
>Axolotl_chr4q_(reversed) Ambystoma mexicanum strain DD151 chromosome 4q, whole genome shotgun sequence CM010934.2:170841209-170841670
-------------------------------------------------------------------------------------------------------------------------------------------------------------------------------------------------------------------------------------------------------------------------------------------------------------------------------------------------------------------------------------------------------------------------------------------------------------------------------------------------------------------------------------------------------------------------------------------------------------------------------------------------------------------------------------------------------------------------------------------------------------------------------------------------------------------------------------------------------------------------------------------------------------------------------------------------------------------------------------------------------------GTGCTATTTCTTCAAAAAAATCCGTCTG------AGTCAGTTAGGTGTGAATT-AAACCTCCTGACAGGGACA-TTTTTC--AAAGGTAGTGT-------------GCTCTCGTTTCCTGGCATCGCATGGAGTCATTTCGCCAGTTATTTTTCTGACCTGACGGCGTCTTCCCCTCTAACCC-TGGCCAACTGCTG-CTTGGCTCTGA-------GGCAGCCGCCATTTTGAAGATGAATGCCATTCCACACCTATAC-TGTAGAATGTACTCATAAGGA---------AAAGCACACA---GAGGCGAAATAAAACTACGCAG-----------CAGACG-CTGGACAGAG--GTTATATACACACAGCTTCATGTGG-----------------------------------------------TCCTTTTCAGAGGGACTGCATTTTTTT-------------------------------------------------------------------------------CTTGGCTGTCATTATTTCCAGA--------------------------------------------------------------------------------------------------------------------------------------------------------------------------------------------------------------------------------------------------------------------------------------------------------------------------------ATACACACGCCTAAAGTAGGGTACTTAGTAATG------------------------------------------------------------TAATTCTAGTCACTTCTGGGCTAAC-----------------------------ATATTTATGTTGTTTACAGAGGCATTTAG---------------------------------------------------------------------------------------------------------------------------------------------------------------------------------------------------------------------------------------------------------------------------------------------------------------------------------------------------------------------------------------------------------------------------------------------------------------------------------------ATTAT
>Coelacanth_JH126721.1_(reversed)
-----------------------------------------------------------------------------------------------------------------------------------------------------------------------------------------------------------------------------------------------------------------------------------------------------------------------------------------------------------------------------------------------------------------------------------------------------------------------------------------------------------------------------------------------------------------------------------------------------------------------------------------------------------------------------------------------------------------------------------AAATAACATACTGACACCCCCCCCCCCATTGGTTGAA-------------------------------------------------------------------------------------------------------------------------------------------------------------------------CAAGGTCATAATGTTTTTGAATATACATATG-------------GAAAAAATAGGGATATTATTATACATTTTCCCTAAAGCTGTCTG------TCTTGGTGCTGTGTAAATT-GAATTCTGTGGCAGGCAA--GTTTCC--AAATGGTCATC-------------GCTGCTATTTTGTGCCAGTAAAATG-----TTCTGGCGGGTTTTTATTT-------CAAGTGATCTTTTTTTTTTTT-TTTCTGGTTAC---CAATGTGTCT--------AGAGGCAGGCAGT--AAAGATTGATGCCATTCCTCACCTAAGT-AGCAGAATTTTTTCATAAGGA---------AAAACACACA---GAAGAAATCAG--ATCAGTCAG------------------CCCCGTAGATTAACTGTAAGGGGAACATTGTCTCCTTCTTACTCTTAGAC-------------------------AATAAAACCTCTGTTCTAGAATGCTCATCATAACAA-TGCAAACAAGAAATAAG-------------------------------------------------------------CACATTGCCCACCTCGTATCTTGTTTCTCTGTGGCAG-----------------------------------------------------------------------------------------------------------------------------------------------------------------------------------------------------------------------------------------------------------------------------------------------------------------CGGGGAATGGCTTCAAAAAATGCTCAGCTGCCAAAATCAAT---------------------------------------------GCAGATTCGACTTGGGGGACCACTTATGTACACAGTTTTG-------------AACCTTTCAGATCTGGGAGAGTGACACTAAATTGTGAAAATATAACTACAAAGGGACATCAAAC---------------------------------------------------------------------------------------------------------------------------------------------------------------------------------------AAGGAAAAAAAAAAGTAGTAGTC-----GTGGGCAAGCAAAGGTTTGGTCTGAGCC--------------------------------------------------------------------------------------------------------------------GAGCGAGTTTCTGCTTTG-----------------------------------------------------------------------TCTCC
>Reedfish_15_(reversed)
-----------------------------------------------------------------------------------------------------------------------------------------------------------------------------------------------------------------------------------------------------------------------------------------------AGGTAACTAAAT--TAACTGTAATC----------------------------------------------------------CGCTGCTCTGACAATATGGCTGTAAGACACGTAGG-----------------------------------------------ACCCAATTCCTGGTTCTAGCC---------------------------TAAGCTACTCTGCAAAGGTCAGCTCCAAAAGCATTGCTCCCTTGCATAGTGACA------------------------CATTTTACAGGCCTAGAA----------------------------------GCCGCTCTGTTTACTTGTCAATATACCTGTGTG----------------------------------------------------CCTTGCAATATATCTCTTTCATGGAAGAA----------------------------------------------------GGAAATTTTAATTAAGAGGGTAAAATGTTGACCTTTAAATGGGACTC------------------------GATCACTGAGCAAACAGCAATAACATCT-----------------GAGGGCATTGCAAGTGCCTGCCAGAAGGCTGA-------------GGCGGATAAATGCAGTGACTATTAATTTCTGCGGATTTAATCGG------TCCCATGTACGTGCAAATGAAAATCTCCTGTCAGGATG--ATCTTT--AGAGTTTAATCACTGCTAAT--TTGTTTTGCCAAGTTGGCTGCAAAGTG-----TCTTGGCTACAATTCAT-------------GGAGAAGCTCCTGAAGA-----------CAA-CTGCATCTTCAA------GACTTTCTGGCAGC-CGAAGCAGACGCAATTCCACACCTAAGC-TACAGAATTTGTTCATCAA-----------AAAGTACACA--AGCTCTGGAGGT--GTGGAGACA-----------GATAAT-CAGCCCAAATATGAGACAAGGAGAAAAGGCT------------CCCACCCAAATATTTTGTTTGTAGC-------CATTCAGCTTTAGCTGTGCTCAAGCTATTAATGTTG-------------------------------------------------------------------------------------------------------------------------------------------------------------------------------------------------------------------------------------------------------------------------------------------------------------------------------------------------------------------------------------------------------------------------------------TGAGGAGTGAAGATAAAAAGCCTACTATTAATAAAGCT-------------------------------------------------------TTCCTCTGTTGATTGTTTC------------------------------------------------------------------------------------------------------------------------------------------------------------------------------------------------------------------------------------------------------------------------------------------------------------------------------------------------------------------------------------------------------------------------------------------------------------------------------------------------------------------------------------------------------TACCTA
>Sterlet_CACTIF010000188.1_(reversed)
T---------------------------------------------------------------------------------------------------------------------------------------------------------------------------------------------------------------------------------------------------------------------------------------------------------------------------------------------------------------------------------------------------------------------------------------------------------------------------------------------------------------------------------------------------------------------------------------------------------------------------------------------------------------------------------------------------------------------------------------------------------------------------------------------------------------------------------------------------------------------------------------------------------------------------------------------------------------------------------------------------------------------------------------------------------------------TCCTCTGACAGGATC--ATCTGC--AAAGGTTAATCACAATCATTT---TGTTTTTCTATTTGGCTGTGAAGGG-----TCCAGGCTGGAATTCAT-------------AGAGGCTCTCCCAGTAG-----------CAG-CTCAGGTTCTG-------AGATTTCAGGCACT-TGAGAGGGATGTAATTCCACACCTATGT-AGCAGAATTTGCTCATAAGAAG--------AAAGCACACA---GTGCTCAGGTT--ATTGAGCCA-----------GATCTT-GGGATTAAC-----CAGGAGGGAAAAACGCAAGCTTG-------TGAAAGCAATGTGACGGATGTTCC----TAAAAGA---GCTTCATCCTCTATGACAAATCATCCTGA----------------------------------------------------------------------------------GTAACTCACTGTGCTCTAAACGATATAATGGGGAGTTCCT-----------------------------------------------------------------------------------------------------------------------------------------------------------------------------------------------------------------------------------------------------------------------------------------------------------GCTAAAGTGTGTAAAATATGTGTTTTAATTATT--------------------------------------------------------------------------------------------------------------------------------------------------------------------------------------------------------------------------------------------------------------------------------------------------------------------------------------------------------------------------------------------------------------------------------------------------------------------------------------------------------------------------------------------------------------------------------------------------------------------------------------GACTT
>Sterlet_CACTIF010000209.1_(reversed)
--------------------------------------------------------------------------------------------------------------------------------------------------------------------------------------------------------------------------------------------------------------------------------------------------------------------------------------------------------------------------------------------------------------------------------------------------------------------------------------------------------------------------------------------------------------------------------------------------------------------------------------------------------------------------------------------------------------------------------------------AATGTGGTGAATGTGGTGGAGAAGAGAG--------------------------------------------------------AATTTATTTAAAAGGGTAAAAAGTAAACCTATCAAAGAAGTTC------------------------CATCGCTGTACAAACAACAA----------------------------TTATATCCAAATGCTTGTTGGCAGGCAAA------------------TGTGGAGAAATTATTATTCAATTAAAAAGACTCAGCTGG------TTTTGTGTACATGTGAATT-AAATCCTCGGACAGGATC--ATCTGC--AAAGGTTAATCGGCATCATTTTTGTTTTTTTCTATTTGGCTGTGAAGAG-----TCCTGGCTGGAATTCGT-------------AGAGTTTCTCCCAGTCA-----------CAG-CTCAGTCTCTG-------GGATTGCAGACACT-TGACAGGGATGTAATTCCTCACCTATGT-AGCAGAATTTACTCATAAGAAG--------AAAGTACACA---GAGCTCAGGTT--ATTGAGCTA-----------GACCCT-GGGATTAAC-----TAGGATGAGAAAACGCCAGCTTG-------TGAAAGCAATGTGACGGATGTTCC----TAAAAGAGTGGCCCCATCCTCTATGACAAACCATCCTGA----------------------------------------------------------------------------------GCAACTCTCTGTGTACTAAACAGTATAATAGGGGTGTTC------------------------------------------------------------------------------------------------------------------------------------------------------------------------------------------------------------------------------------------------------------------------------------------------------------CCATGATTTAATGAAGTACAACCACTG--------------------------------------------------------------------------------------------------------------------------------------------------------------------------------------------------------------------------------------------------------------------------------------------------------------------------------------------------------------------------------------------------------------------------------------------------------------------------------------------------------------------------------------------------------------------------------------------------------------------------------------------ATACA
>Gar_LG16
-----------------------------------------------------------------------------------------------------------------------------------------------------------------------------------------------------------------------------------------------------------------------------------------------------------------------------------------------------------------------------------------------------------------------------------------------------------------------------------------------------------------------------------------------------------------------------------------------------------------------------------------------------------------------------------------------------------------------------------------------------------------------------------------------------------------------------------------------------------------------------------------TATTTTTTTCCAACCGTGGTAAAATGACCGCAC-------------------------ACGACTAACCGTCACTGCTCATGAGGCAG-------------CGTTGCGAAATGTGTTCATTATTAATTTAAAAGGCATCTGTCTT------TGTCGTAAATGTGTGAATTAAAATTTTCTAACAGGTGG--GTCTCG--GGAGGTTAATTGCGCTAGTT----TTTCGCCCTGTCTGGCCCTGAAGAG-----TCTTGTCAGGAGTTCAT-------------TCAGTTTCCCCTGGTCG-----------CAG-AGTCGCCCCTG-------GGACCTTGGCCAAC-AGAGATGGATGCAATTCCTCACCTATGT-AGCAGAATTTGCTCATAAGAAG--------AAAGTACACA---GTGCTGGACTT--TCTAAGCCA-----------GGGTCC-AGCAGTAAC---CAGCAAAGAAAAAAGTGCAGACCCA-------TGACAGAAATGTTATGGATG-----------------GATAGCTCTGCAAACAAGTAGTTTTTCATA-----TAATTAAAACTGC-------------------------------------------------------------AGGGTCCGCCGGTCTGTAGGAATAACCCCGA---------------------------------------------------------------------------------------------------------------------------------------------------------------------------------------------------------------------------------------------------------------------------------------------------------------------------------------------------------------------------------------------------------------------------------------------------------------------------------------------------------------------------------------------------------------------------------------------------------------------------------------------------------------------------------------------------------------------------------------------------------------------------------------------------------------------------------------------------------------------------------------------------------------------------------------------------------------------------------------------------
>Bowfin_Aca_scaf_23_(reversed)
-------------------------------------------------------------------------------------------------------------------------------------------------------------------------------------------------------------------------------------------------------------------------------------------------TTCATTCAAACCTATATGTAGGC----------------------------------------------------------CTACACATATATATTGATAAAGATAGTTTCATCTG-----------------------------------------------ACCAGGTTTCCAGTTATATAATAGTTTAACTGAATTAAATC-TCACTGTGACTTAAAATGAATCAGTCTTGTATGCAAATGTCAGCTTTATTTCTTCCTTTC-------------AAAATAGTTCTGAGCCTCTCACACTCACAATGGGCACAAA------------------------------------------------------------------------------------------------------------CACCAAGAAACACACCAGATAAAAAACAA-------------------------------------------------------TATTGAATACAATTAAATAAGAAACCCAGTGATAAAGCCGTTTC---------------------CCCAGATCTGTGCCAAACGAC------------------------------TGAGTCCACGAGGTCCTGTCATGAGACCA------------GAGTTGCGATATGCAGTCATTATCAATATTGAAGGTATCAGCCCG------TGTCGTTTACATGCGAATT-AAATCCTCTGACAGGATG--ATCCCC-----AGTTAATCAGGGTAATT----TGTCTCGCTCTCTGGCCACGAAGG------TCTTGGAAGGAATTCGC-------------TCAGTTCCTCGGAGGCC-----------CGG-------------------AGATCTCAGCCGGG-GCGGATAG-----ATTCCTCACCTATGT-AGCAGAATTTGCTCATAAAGAG--------AAAGTACACA---GTGCTGGGGTTTAACTGAGCCA-----------GAGCTA-AGTGTCTCATA-ATTACAACCGCAGTGTCTCAGTTTGGACAG---------AATCTGCCCACTG-----------GAGGCTTGTGCAGTTGTCAACAAAAGACTATTGATT--------------------------------------------------------------------------GTGTGTTTGATTCGTGCTCTGTATTGCGGAAACACACAATAA---------------------------------------------------------------------------------------------------------------------------------------------------------------------------------------------------------------------------------------------------------------------------------------------------------------ATTAGATTATTAACAAAACAAAACTCTGAGTACTTGAGCA-----------------------------CCGATGTGTTTTCAGCTCTGAGCGTCTCACCGGGGGAAGGAGTCC-----------------------------------TGTTGTCTTTGATTTATAGACCGTATTTCAACC-------------------------------------------------------------------------------------------------------------------------------------------------------------------------------------------------------------------------------------------------------------------------------------------------------------------------------------------------------------------------------------------------------------------------------------------------------------------------------CTTTAACCC
>European_Eel_18_(reversed)
-------------------------------------------------------------------------------------------------------------------------------------------------------------------------------------------------------------------------------------------------------------------------------------------------------------------------------------------------------------------------------------------------------------------------------------------------------------------------------------------------------------------------------------------------------------------------------------------------------------------------------------------------------------------------------------------------------------------------------------------------------------------------------------------------------------------------------------ACAAAAGGTGAATAAAGGTCTATCTTAAGGCGACTTTG-----GGTTAGTTGTGCAGCCACTGACCACATGACAGAGAGGAA----------------------------AAAACCTGTCAGATGCAGTCATGGGGCAA-------------GGGGCGGAAATGTAGTGATTATTAATTCGGAGAGAATCGTCCTC-----ATCTCACGGATCTGTGAATT-AAACTCAGTGACAGGCCG--GGACTC--AAAGGTTAATCACCGCGGTT----------------------------------TCTCGGCAGACGTTGGC-------------CCGCGTTCTCCGGGTCT--------CGGCAG-CTTTTTCTCTG-------CGATCTCAGCCGCT-GTAGATGGATGTAATTCCTCACCTATGTGAGCAGAATTCTCTCATAAGAGC--------AAAGTACACA---AGGCCGAACTG--GGCCAGTCA-----------CCAACC-ATCATTAAC---CATCCAGGAAAAAAGTCCGGAGCCG-------CCGCAGAAATGTTACAAATGCAAAACAACAAACTTGAGATGGGACTGTAAACATTTGATTTAGCCTA-----------------------------------------------------------------------------------------CCTGTGTTTAAAGTGCTCCAAGCAGAGCGTATATT-----------------------------------------------------------------------------------------------------------------------------------------------------------------------------------------------------------------------------------------------------CCAGGGCCTTCTC---------------------------------------CCACGAGTTTACGGCGCAGACGTGGTACAATTC----------------------------------------------------CGAGCAGCTACTTTGAGTGAGGCCTCG-----------------------------------AGGAGCATCGGTCACAAAAATATTTATACGATC--CAAGAAAATAAGGTGTTTTATAAACATG-----------------------------------------------ATCCCCAGTTGATACTGCTAAAT------------------------------------------------------------------------------------------------------------CAAAACTAGGAAATAAACACT-----GGACACATAACAAA---------------------------------------------------------------------------------------------------------------------------------------------------------------------------------------------------------------------------ACTAC
>Arowana_8_(reversed)
------------------------------------------------------------CATTAGAGGAGCCCAAGTTTGTACCCGACAACTGATTAGT-------------------------------------------------------------------------------------------------------------------------------------------------------------------------------------------TTGCAACTGGGTAGCACACATGTGC----------------------------------------------------------AGCTGATGAGAGCACAATGCAGTAAGGCCATTTTA-----------------------------------------------CCTGGAGCGCTGGCAGCAGCCCTGTCATGCTGATTC------------AGAGATGTTCTTTAGAGGTCTGCTCACAAACCTTTGTT----------------------------GAACACAGCCCTGACTTGCTTATCCCAGGTGAGGTCAAAGA----------------------------ATTGTCTCCACACATACAGAATGGTACA----------------------------------------------------CACTGAAGCATGCACAAAGAGAGG-----------------------------------------------------------------CATATAAAGTAAGAGAATGATGAAGGATGAAATATTAAG-----CATTAGTATCATGAGCTCCGAACACGTGAAAAACTTGGCAATTCCCTTTGCAC--------------------------------------------------------GGAGCACTTATTAGAACCAGGGCAGTCCTGTCTAAACTGTTACA------TCTCACAGACATGTGAATT-AAACGCGGTGACAGGCCA--ATACTT--GAAGGTTAATCACTGTGGTT----TCTCAGCATGGTGGATAGAGTGGGG-----TCCTGGCAGAACGAACC-------------TGAGTTCCCTCCAGCCT--------TGGCGG-TTCCCTCTCTG-------GGAACTGAACAGCT-ACAGATAGATGCAATTCCTCACCTATGTGAGCAGAATTTACTCATAAGAGG--------AAAGTACACA---GAGCCAACGTG--ACCGAGCCA-----------AAAACT-CATCATTAG---GCACCAAGAAGAAAGTGTGACGCGG-------CCACAGATATTCCAGAAATGGAAAAC-----AGCTTTCATAGCTTGGTAAACGCTGGGTGAGCTCTT-------TTAAAGAGCAGG------------------------------------------------------------CAGTCTTCTCCCTCTGGATGATGCCTGTCAGTTAAG------------------------------------------------------------------------------------------------------------------------------------------------------------------------------------------------------------------------------------------------------------------------------------------------------------------CCAGGTATCCTTGAAAACAGCCCACTGTCTTTTCAAAA-------------------------------------------------GAATTTTGGATCGGACGACAACGAT-----------------------------------ATTAGTAATGGGCTCA----------------------------------------------------------------------------------------------------------------------------------------------------------------------------------------------------------------------------------------------------------------------------------------------------------------------------------------------------------------------------------------------------------------------------------------------------------------------------------------------------AATTC
>Paramormyrops_PGUA01000195.1
-----------------GAATTGTACTATAGGCCTACATACCACCCTTTT---ATATATTCATGTTACAAATCCGG---CAAATCTGCTAACAAAGTAGTT---------------------------------------------------------------------------------------------------------------------------------------------------------------------------GAAGCATGATATTTATAGTAAATAAGCTATATTTACTAAT----------------------------------------------------------AATATCCTTTATAAGAAAAACGTGAAGCCTTCAGC-----------------------------------------------ATGCGTTCAGTGATTTCACACTGTCTATTTTCTCCT------------TAAGTAATTCGGGGAAACTATTCTCGACAGCATCTTTCTCACTGCTCTGCGCGGAAAGCT-CATATTCAGCCGCTGATAGCTCCACAATTAGGTGACAGGCCATGCAGCCG------------------------ATGGCGTACAATGCAGTATAACGATTCG---------------------------------------AGCTTTGCTGCTACCCAGAAATCCACACTCCGTAAGCACTGGCTC-TTTTCACGCCGAGTCT---------AAGGTCATTGCGAAGGTGTGTGCACGTACAACAGCTGAAAATAGGACACGTTTTCCGTATTGGTAGTTTG-----AATTATCCGAATTAAATACACACACGAAGTCACGCACGGATGTGCCCT-----------------CGTGGAGCGAACTACTGCTATATAGGGTGCATT------------------ATAATATAGCGGTTTAATTTTAGAGTGACTTGTCCGG------TCTCACAGGCATGTGAATT-AAAAGCCGTGACAGGCCA--ATACTC--GAAGGTTAATCACCGTGGTT----TCACGCCTTGGTGGACAGCGCAGGC-----TTTTGGCAGACATTTAGG------------CAGCGTTCCCCTCGTCC--------CGGCGT-TTTCGTCTGTG-------GGAAAGAAGCCGCT-GAAGATAGATGCAATTCCTCACCCATGTGAGCGGAATTTACTCATAAGAGT--------TAAGTACACA-CAGTCTTGAAGCG--GCTCAGCCA-----------AACACCCCATAATAAA---GTGCAGAGGA---------------------TCCAGAGATTCAGCACCAATAGAAA-------ACGACTAATTCCTGTCTGATGGAGACGTTATTTATG-------TTCGAACACAGGCAGAATT-----GACAAGTTTCGTGGGTAACATTGGTAATAAGCAATAATAAGTAACTGCTGTGTATCTCCTCCTGTTTACATTGACTAAACAGGGACTGATTGT------------------------------------------CAGTAATCTTGAAAAAAGTGGTTTAGGTTACAAATGTCGTGAATT-----------------TCCCTTCAAAATGA-ATAATTTCAAGGATGTGGCAGGGGTTGCTGACACTGGAAGGGTAAACACAATTAGCCTGTGACTTGTGTATTCATGCCACAATTTAAGATCCCAA----ACATGTCTGCATAGTCATACAAAATGTTTCAGAGGGACCTACATCTGGAACAGGTATAGCTGAGAGTGCCT--GGTGCTTTATTTATCCACAATATGGAGCCTGTAAATCTGGAAAGAATAT---------------------------ATTTGTTGACTGCTATTAGCAGCTGAATTGGTAATCATTATGAACATGCCAGATTTTTAACA---------------CTGAGTATTTAGCTGATATTTAATTTTTGAAGCAAGGTGGGAAGATGGTGCCACTTGAGTG-------------------------------------------------TTGTGCTGTTAATGCTGGGTGAT-----------------------------------------------------------------------------------------------------------GTATGACCAGACTGTTATTGCAGAATGGTGGAGGTGAGAGTATTTCCCCCTCTCTGC---------------------------------------------------------------CTTCCTCCAGATGACTCAAACATGCCCGGTGTGCT--------CTCCGTGCTTGCTAACCTCTGTTGCTGAGCGATGAACCCTTGGCG--------ACCCCC--------------------------ACCAGCCAGCACTTCAA
>Channel_Catfish_3_(reversed)
----------------------------------------------------------------------------------------------------------------------------------------------------------------------------------------------------------------------------------------------------------------------------------------------------------------------------------------------------------------------------------------------------------------------------------------------------------------------------------------------------------------------------------------------------------------------------------------------------------------------------------------------------------------------------------------------------------------------------------------------------------------------------------------------------------------------------------------------------------------------------------------------------------------------------------------------------------------AGCTTTCTGGAATCAT-------------TACGGGGAAGAAAATTGAAAGAACACCAGAGCAGAGTTATGTCC-----CTCTCATAAACGTGTCAATT-AAAATCAGTGCGACC--G--TTTCAT--AATCCAGGGTCAGAGAACTT----------------------------------------------------------------GGAGTTAGCTCTGACAT-TCCCTCGTGTCTGTTCATGAC-----------TGTCCTAAACACCT-CCAGATAGATGCAATTCCTCACTTAAGTGAGTGGAATTTGCTCATAAGAGA--------AGAGTAAACA---GAGCTGACTGG--CACTGGGCA-----------GAGTAA-GCCATGGAA---GTGCTGAGAGGACGCTAGTGTTGTGAC----TTCAAACAGGC---------------------CCATGAGTTTCTCTGTAAGCTTGGAAAAGCAGTGTT---GCTACTTGATAAAATAGAGAGC---------------------------TTGTACCTAGGTAAA-----TATGATTAAATATCTTTATTTTATAATGAAAAGTTCCCATAGCCTGTATCCTGA----------------------------------------TAGTCGTCATAAAGCAAATCACATA-------------------------------------ACGCCTCAAAACA---TAGTCTTGAAACATTG-------------TTGTTGCGAGTTCTGTTAAGATGAGACC---------ATAATCTTGTCGCCTCTTAAGGTTGCTGTGAAGGATTTGTGCATG------TGAAATACATGATATGTATTTGA-------------------------------------AGATATATTGCCAATATAAATGTTTAAGTGGAATGGAGGGC--------------------AGAC---------AAAGGCATTCTGGGTTCTTCAAACCTAGTATGTAATTGCCCAGTTTGTATTT-------------ATTACAGAAAGTGTAAATGCTTTGTTTTACTTCTCTA--TCATTCACATGTTGTGGTGTTGCTCAAAAGCT-----------------------------------------------GCCTATAGTGAACA-------------------------------------------------------------------------------------------------------------------AATAGATGATGGCCATGATCATA-----CAAGACATGCAAAACTTTATTTTACTCTGC--------------------------------------------------------------------------------------------------------------TAAAATATGAATTCCTTTTATGTACTACTTGACT---------------------------------------------------ACTTTTTTAATTT
>Electric_Eel_RBHW02000017.1_(reversed)
C------------------------------------------------------------------------------------------------------------------------------------------------------------------------------------------------------------------------------------------------------------------------------------------------------------------------------------------------------------------------------------------------------------------------------------------------------------------------------------------------------------------------------------------------------------------------------------------------------------------------------------------------------------------------------------------------------------------------------------------TGCTCAGATGT-------------------------------------------------------------------------------------------------------------------------------------------------------------------------------------------GATCGGTTTCATTTGACTTCTGGAATGTGAG---------GGAGAAAATAAATAAAAGAACATAATTAAATCAGTAGAATTTATATTC-----CTCTCGCTGAATTGTGAATT-AAAATCAGCTGTGGCAA---CTTCAT--AATGCACGGTCAGCGTGCTC--ACTGTGTTATTCCC------------------------------------------------CCAATTCCCTTTATAAC-CCCCTAATGTCAAACTCTGAC-----------TGTGGTAACCTCCT-TCAGATAGATGCAATTCCTCACTTAAGTGAGTGGAATTTGCTCATAAGAGA--------AGAGTAAACA---GATCTGAATTA--CACTTAGCA-----------GGGTCA-GCTATGAAC---ATTGTAAGAAAAGAGTAGTGTGTGGGGTC--TTTAAACAGAT---------------------CCATCAGACTTTTCTTTAGAATATAATATAATAATA---CATACTTTGATAAGTAGACCCCC---------------ACATATGAGAGGTCTTTCAGGATCCA-----CATAATATTGAGTTTTGATTCTG--------------------------------------------------------------------------------------------------------------------------------------------------------------------------------------------------------------------------------------------------------------------------------------------------------------------------------------TTAAATACCACCTCTATGAATTATTTAAGG-----------------------------------------------------------------------------------------------------------------------------------------------------------------------------------------------------------------------------------------------------------------------------------------------------------------------------------------------------------------------------------------------------------------------------------------------------------------------------------------------------------------------------------------------------------------------------------------------------------------------------------------TTTTT
>Mexican_Tetra_25 dna:primary_assembly primary_assembly:Astyanax_mexicanus-2.0:25:43918231:43919120:1
---------------------------------------------------------GTCTGGTCGTTAAATGACAATTGACAAATGAAAATTGAGTCTCT-------------------------------------------------------------------------------------------------------------------------------------------GGGAAAATTCATGAACTAATTCACTATTCACTATATAATGTTTACTGTTACTATTTACCTTTAGTCTTTCATTAGTCATTTTGTT------TAGTGTGTAGTGTGCCAAAAT-----------GTCCTTATAAAATTTAGATTATAAATATGCCACATAAGTCCA-----------------------------------------------CACAAGTTCTAAAAATCAGTTAGTCTAAACCCCTATAAGAA-------AGAAGCACTTCTCACAGTTTAGGCCAATAAAAAATACAAAAGTTTATAGCCCAG-----------TAAAGCTACTGTTTTATCCATAATTGTAAAAAAGGAGAGGCGGCAC---------------ATTAATCTTTCTTCTTATTCTTCAGTGCGTCAGTATC-------------------------------------------ACGGCCTGTTTCTGATCCCCAGCTCACGAGCAGCTCCG-----CGTCACACAAAGCTC---------------------ATAAAACTCTTAAACGTATTACTTCGTGCAGACTGAACTGCAGCATTTGCAAACTCCATTACAGATCTGACGTTTTCCTTTCATGTCAGTGTTTAGTTGTTAAACTGGTTTTCAGAGACACCTGGTGGCCAGTTTCAGGAAGGACTGCTCACCACAGAAAAACTTC------AGCCACTGTACAATTCCTGTTCCAGACTTTTCTACTTTTGTTTA---GTTTATGAGTTCAGTGCAGCTTTAGATTTCTGGACTCAACA--GTAATT--AAATATGGATAGGATTTATGT-TCCTCTTACCGAGGTGTGAATTAAAAG-----CAGTGGGGGCAGTTTAATAA----------CAGGAAGGCTCTAGCTT-----CACTGCTAAACTCTGTG-----------TGTTGAAAGCTCCA-GCAGATAGATGTGATTCCTCACTTAAGTGAGTGGAATTCGCTCGTAAGAGA--------AGAGTAAACA---GAGCTGAATGT--GTCGAGGGAGG---------GGGTCT----------------------------------------------------------------------------------------------------------------------------------------------------------------------------------------------------------------------------------------------------------------------------------------------------------------------------------------------------------------------------------------------------------------------------------------------------------------------------------------------------------------------------------------------------------------------------------------------------------------------------------------------------------------------------------------------------------------------------------------------------------------------------------------------------------------------------------------------------------------------------------------------------------------------------------------------------------------------------------------------------------------------------------------------------------------------------------------------------------------------------------------------------------------------------------------------------------------------------GGTCT
>Common_Carp_LN594114.1 dna:primary_assembly primary_assembly:common_carp_genome:LN594114.1:40966:41699:1
------------------------------------------------------------------------------------------------------------------------------------------------------------------------------------------------------------------------------------------------------------------------------------------------------------TTTATTGTATATGCTACA-----------------------------------AAGTTTAT--GGCATTTGATCATTAATAAATCATGAAAAATG------------------------------------------------------------------------------AAATCATGTCTTTGAAGCAT-GTAAAGTAGGACACTCTGGCATT-CTTTTAATGTTAAATATGTAAAAAACAGTTTTGTGA-------TTTCTGAATATTTTTGCTATCCTGCCATCCTATGGACAATCATAAT-----------------------AATTAAAAGAAAGATTAGAAACACACCAGTTCA-----------------------------------------------TCATTATCTGTAACTGAGCTTATGTTTTTCATAT-------------------------------------------------TGCATTAATT---TTAGTCATCATTAGTACCATTATATTTAACT-----------GAAC-AACACATTAGTTACTATTATTACTAATAATATTGTACTGCCTTTCTCGTA----------ATATAATTCTGATTGTACTATAATTTGTTTA-------------GACACTGAGAGAATAGAAGTAATCAGCTTGATTTAATTTTTTTA-----TTTT------ATTTTTTATT-AAAATCACTTACTTA-----GTTCTT--AGAGACCACAG-----------TATTTTTCCTGTGTTGACATTGGAAAG-----GTTTGGCAATCTGTC---------------ATGTTTCCCTCTGGCCC---------------CACTGTTAAA--------TGACTGGAGTGTCT-GAAGATGGATGCAATTCCTCACCTAAGTGAGTGGAATTTTCACATGAGAGA--------AGAGAACACA---GCGTTGACTTA--CTGGGTGCA-----------GAATCA-CTTATAAAA---TCCTGGGGGAAAA------------------------------------------------------------------------------------------------------------------------------------AAACTTGTTTATAAAGA----------------TAGGTTCAATATTTAGTTTTAATGGACACAGCATGAC-----------------------------------------------------------------------------------------------------------------------------------------------------------------------------------------------------------------------------------------------------------------------------------------------------------------TATATTGATGTTAGTATAAAAG------------------------------------------------------------------------------------------------------------------------------------------------------------------------------------------------------------------------------------------------------------------------------------------------------------------------------------------------------------------------------------------------------------------------------------------------------------------------------------------------------------------------------------------------------------------------------------------------------------------------------------------------------
>Common_Carp_LN591869.1_(reversed)
-----------------------------------------------------------------------------------------------------------------------------------------------------------------------------------------------------------------------------------------------------------------------------------------------------------------------------------------------------------------------------------------------------------------------------------------------------------------------------------------TGTCCTTATTGTTGCACAAA-AACCACTTAGTAAATACAAAATA-TTTATGTAAGAAATCATGTTTGTACTAGTTTTGCGA-------TTTCTGAATATTTTTGCTGTCCTGCCACCCTGTGGACAATCTGAAT-----------------------AATTAATACAAATCTTAGAAGCACACCAATTTA--------------------------------------------------TAAACTGTGACAGAGCTTATATTATTCATAT-------------------------------------------------TGCATTCATTTTATTAGATGCCATTACAATCATTATATTTAACT-----------GATTAAACACATCAGTTTGTGTTATTACTAATACTATTTTACTGCCTTTCTCATA----------ATATAATTCTGATTGCTCTATAATTTGTTTA-------------GACAGTGAGAGAACAGAAATAATCAGCTTGATTTAATTATTCCT-----CTCTCATGGATGTGTAAATT-AAAATGACTTTTTTA-----GTTCTT--AGAGACCTCAG-----------TATTTTTCCTGTGTTGACATTGGAAAG-----GTTTGGCAATCATTC---------------ATGTTT-CCTCTGGCCC---------------CACTGTTAAA--------CGAGTGGAGTGTCT-GAAGATGGATCCAATTCCTCACCTAAGTGAGTAGAATTTTCACATGAGAGA--------GGAGAACACA---GCGCTGACTTA--CAGGGTGCA-----------GAATCA-CTCATAAAC---TTCCTGGAG-----------------------------------------------------------------------------------------------------------------------------------------------------------------------------------------------------------------------------------------------------------------------------------------------------------------------------------------------------------------------------------------------------------------------------------------------------------------------------------------------------------------------------------------------------------------------------------------------------------------------------------------------------------------------------------------------------------------------------------------------------------------------------------------------------------------------------------------------------------------------------------------------------------------------------------------------------------------------------------------------------------------------------------------------------------------------------------------------------------------------------------------------------------------------------------------------------------
>Goldfish_13 dna:primary_assembly primary_assembly:ASM336829v1:13:21809024:21810101:1
TCTAATGTTTATCTTATACAGTGTATATGCTGTGTGCAGGACACACTGTATTGACTATTCCTTTCCAAAAATAAGTCTTTATACTTTACAGTCGATCATTC-----------ACCATGCTCTTCTCTCA----TTTTCAGTTTATTTTA-ATGTGACATCAGAG-----------------TATGTGCCATATACCAACAAAATGC---------------------------------------AGCAAAAGTATAG------------GGTATCAATTCTTGATATTTTACTGAAGCTGTTACAGTCAGTTATAGA-----------------------------------AAGGCTTT--GCTTTGAGATTGTTAGTCAAGAAAATAAATAAATGTAAC-----------------------------------------------------------------------TGTCCTTATTGTTGCAAAAC-AACCACTTAGTAAATACAAAATATTTTATGTAAGAAATCATTTTTGTACTATTTATGCGA-------TTTCTGAATATTTTTGCTGTCCTGCCACCCCGTGGACAATCTGGAT-----------------------AATTTATACAAAGCTTAGATGCAGACCAATTTA-----------------------------------------------TCATTAACTGTAACAGAGCTTATATTATTCATAT-------------------------------------------------AGCATCCATTTTATTAGATGTGAT-------------TTTAATA-----------TTTTTAACACATTAGTTTGTGTTATTACTAATACTATTTTACTGTCTTTATCATA----------ATATAATTCTGATTGCTCTATAATTTGTTTA-------------GACAGTGAGAGAACAGAAGTAATCAGCTTGATTTAATTATTCCC-----CTCTCATGGATGTGTAAATT-AAAATAACCTTTTTA-----GTTCTT--AGAGACC---------------TATTTATTCTTGTGGGACTTTGGAAAT-----GTGTGGCGATCATTC---------------ATGTTT-CCTCTGGCCC---------------CACTGTTAAA-------------CGAGAATCT-GAAGATGGATTCAATTCCTCCCCTAAGTGAGTGGATTTTTCTCATGAGAGA--------GGAGAACACA---GCGCTGATTTA--CTGGGTGCA-----------GTATCA-CTCATAAAA---GTCCTGAAGAAAAAAGG--------------TGCAAAGACGTCTGAGTATCCATGA---GGACTAAGCAATCTCTGAAGAAGATCCATTTAAAAGAACT--GCTTGTTCAGCACTTTGTTTAAAGCTGGAATTAAGCACAATAC-AAGCGTATTTATAAAGATACAG-----------TAGGTTCAATATTTAGTTTTAATGGACAAAACATGGC-----------------------------------------------------------------------------------------------------------------------------------------------------------------------------------------------------------------------------------------------------------------------------------------------------------------TAAGTTGATGTTAATATAAAAGTTTTATATGCT--------------------------------------------------------------------------------------------------------------------------------------------------------------------------------------------------------------------------------------------------------------------------------------------------------------------------------------------------------------------------------------------------------------------------------------------------------------------------------------------------------------------------------------------------------------------------------------------------------------------------------------TTAAT
>Goldfish_38_(reversed) dna:primary_assembly primary_assembly:ASM336829v1:38:20194618:20195154:1
--------------------------------------------------------------------------------------------------------------------------------------------------------------------------------------------------------------------------------------------------------------------------------------------------------------------------------------------------------------------------------------------------------------------------------------------------------------------------------------------------------------------------------------------------------------------------------------------------------------------------------------------------------------------------------------------------------------------------------------------------------------------------------------------------------------------------------------------------------------------------------------------------------------------------------------------------------------------------------------------------------------AGTAATCAGCTTGATTTAATTTTCCCC------TCTCATGAATGTGTAAATT-AAGTTTACTTA---------GTTCTT--AGAGACCACAG-----------TATTTTTCCTGTGTTGACATTGGAAAG-----GTTTGGCAATATGTC---------------ATGTTCCCCTCTGGCCC---------------CACTGTTAAA--------TGACTGGAGTGTCT-GAAGATGGATGCAATTCCTCACCTAAGTGAGTGGAATTTTCACATGAGAGA--------GGAGAACACA---GCATTGA------CTGGGTGCA-----------GAATCA-CTTATAAAAGT-CCTTGGGGGGAAAAGTTACATCTGA----------------------------------GTCTTACTCAACCCTTTATTTAAATCTGAAATTAATCACAATACATGCTTATGAACAGATGTAATATCTGCGAAATGTTTTAGATAAAAGTTGTTTATAAAGA----------------TAGGTTCAGTATTTAGTTTTAATGGACACAGCATGAC-----------------------------------------------------------------------------------------------------------------------------------------------------------------------------------------------------------------------------------------------------------------------------------------------------------------TATATTGATGTTAGTATAAATGTTTTATCCATG------------------------------------------------------------TATGGCATGCATTAATTTA----------------------------------CATGCATGCATTTATTATATTAGTTCTGTA-----------------------------------------------------------------------------------------------------------------------------------------------------------------------------------------------------------------------------------------------------------------------------------------------------------------------------------------------------------------------------------------------TGTTTTCCTCTTTTTTGAGAGA------------------------------------------------------ATAATAGCTCTTATTAC
>Zebrafish_13_(reversed) dna:chromosome chromosome:GRCz11:13:4458073:4458357:1
------------------------------------------------------------------------------------------------------------------------------------------------------------------------------------------------------------------------------------------------------------------------------------------------------------------------------------------------------------------------------------------------------------------------------------------------------------------------------------------------------------------------------------------------------------------------------------------------------------------------------------------------------------------------------------------------------------------------------------------------------------------------------------------------------------------------------------GGTTGAATGTTAGATATAATAAGCTTTTGAATTATAAT--------------------------------------------------------------------------------------------------------------------------AAATAATAATAATAACAAGCAGAATTTAATCATCCAG-----CTCTCATGAATGTGTAAATT-AAAATCACATATCTA-----TTACTT--AGAGATGTGTC-------------CTTTTCCTGTGTTGACACTGGAAG----------------------------------------------CTCACTG---------------CACTGTTAA---------ACAGCTAAGTGCAT-TAAAATAGATGCAATTCCTCACCCG----AGTGGGATTTTTACAGGAGAAC--------ACAACATGTAAAAGTCCTGAAAAAA-ATGTGATTATA----------------TCTGGGTAT---GCACGAGGTGCA--------------------------------------------------------------------------------------------------------------------------------------------------------------------------------------------------------------------------------------------------------------------------------------------------------------------------------------------------------------------------------------------------------------------------------------------------------------------------------------------------------------------------------------------------------------------------------------------------------------------------------------------------------------------------------------------------------------------------------------------------------------------------------------------------------------------------------------------------------------------------------------------------------------------------------------------------------------------------------------------------------------------------------------------------------------------------------------------------------------------------------------------------------------------------------------------------------
>Eshark_KI635888.1_(reversed) dna:primary_assembly primary_assembly:Callorhinchus_milii-6.1.3:KI635888.1:78244:78691:1
----------------------------------------------------------------------------------------------------------------------------------------------------------------------------------------------------------------------------------------------------------------------------------------------------------------------------------------------------------------------------------------------------------------------------------------------------------------------------------------------------------------------------------------------------------------------------------------------------------------------------------------------------------------------------------------------------------------------------------------------------------------------------------------------------------------------------------------------------------------------------------------------------------------------------------------------------------------TTTTGTCTGCAGGTAA-------------TACTTGGAAAATATTCAGCCTTTTTTTTTGGATGATTCAGTGGT------TGTTGCCTGCCTGTGAATT-AAATTCTATCCGAGGTCG--TTCCAT--AAAGGTTAATCA------------CTTCATATTTCCTGGCAGTTAAAGG-----GCCCTGTGGGGTTGCAGT------------CTGCTTGTTCTGTGTCA-----------CAG-TGCTGAGTGT--------GTGGGCAGGCTGC--AGGGATGGCTGCCATTCCTCACCTATAT-AGCAGAATTTGCTCATCAGGC---------AGTGTACACA---GAAATAGAATC--ACTGGCTCTCAGAATGAATTAACCCT-TTCAACAGT---CGTTCTTGAAAATAGTGCTATAGGG---------------------------------------TGGTCAGTTTAGGTGTACATTCAATATTTTGTGCA--ACGGATCTGTCAGAGG-------------------------------------------------------------TGGCGCCCCAATTCCATTCTCAA-------------------------------------------------------------------------------------------------------------------------------------------------------------------------------------------------------------------------------------------------------------------------------------------------------------------------------TTGCATATCCATTAAGCAGGGCCGACTACATTGGAGTT---------------------------------------------------------------------------------------------------------------------------------------------------------------------------------------------------------------------------------------------------------------------------------------------------------------------------------------------------------------------------------------------------------------------------------------------------------------------------------------------------------------------------------------------------------------------------------------------------------------------------------GTGGC
>Thorny_Skate_8
TTTTAAATCATCCTTCCATAA---ACTAGGGTTCTGCCCAATTCACCTCT------AATATATTGTGAACATTGGATTTTATCGATAGGAATTATGTGCTACAATGCAGACAGCTATATTTGGCATTCAGTATCTTCCACTTTGTTCTATCTATTAGACCCGAGTTTGACCTGATTGTACTTATGTATAGAATATCTGAACATTGC-----ACCACGGTACACGTGAGAATAATATCTAAAGTTAAATGTAAACGTAATTTAAAGGTCCTATAGCCAGTTATAGGTCACTTTCCAGAAAGGCAACCATGGATGGAAAGTTGGAAGATGTGAAGATGTTTAATATATTGGAATGATGTTATT--GCCATTGAGTTGCACAAAGTGAAATCATGCAAGGAATGTTTA-----------------------------------------------TGTGTGTCTCTGATTTCCCCCCAGCTGAATCTAACTGAGTTCACTGACTGAGATATTTTATATCAGGCAAGTTGATAAGAAATTACTCTGTATGGGTACAGAAAATTTTGGGCTGAAAACTGAGCAGGTTTTAGAGTAATAAAAATGATCTCTCCACCAGCGATCCTTTAAAACCTTTGTTTCAACGATTTTAGTAAAACACAAGAATAACTGGGCAGATACGGTACCCGGGAACTATTGGCAAATAAGGGAATGAAAAGAGGCAGTAAAATTGAGCCTGTTCTAGTCGTTAATC-AATTTGCAGTAACTTTTCTCGGTAAAGTATTATCAAGATGGTGT-CAAGATAGTTAATTTCCACCCAAGTAGGCGTGCAACTTGGTTTCACTTCA------TATAACTCAATGGGGTTTAAATAATTCCAATATAATAAACATACTTCCAAAGAATGTAT--CTGCAATTAATTTAACTGAACAGGCATAAGTTTAATGGATGACAAGTAAATGTGGAAAGAAGCAACATTTCATTTTTGAGGATTCAATGGT------TGTGGTCTAAGTGTGAATT-AAATTTTGTCCGTGG-----GTCTCAA-TAAGGTTAACTG------------CTCAATATTTTCTGCCAGTTAAAGG-----CTCCTGC-----------------------CTGCTTTTTTCAAGGTG----------ACAA-CGCTGAGGTT--------TCAACTCGGCTGC--AGGCATGGTTGCCATTCCTCACCTAAGT-AGCAGAATTTGCTCATAAGGC---------AAAGTACACA---GATGTGGGAATGCATGGTGTCACTGAAACGTTTAACCCC-TTCAGCGATTCACTCACTTGCACCAGATGCCATGCTACAATA-TACAGAGCAATGTGGAGGAAGGA---------ACTGCAGATGCTGGTTTAAACTGAAGATAGACACAA----AAAGCTGGACTAACTCAGCGTG---------------ACTGGCAAAATCTCTGGGGAGAAGGAATGGGTGATGTTTTGGGTCGAGATTCCTCTTCAGACTAGTTAGGGATAAGGGAAACAAGAGATATAGACAATGATGTAGAGAGATAAAGAACAATGCTTCAAAGATATGCAAAAAAGTAATGATGATAAAGGGAACAGGCCATTGTTAGCTGT--------TTGTTCCAGAACAATATGATCTAGAAAAACTGA-----ATATATTTCATTGATGGAGGAGCTACAAAGGG---G-------GACAATTATTTCTGATTATTAAGAGATTA----ACATTGCTGAGGG------TAAATAACATAAGTTTTATCTGCCACC-----CTGTTTTGCCACTAGTCATTTAACTGGTCAGTGTATCACTGAAATGGAGTACGAGTTCCCTCGGTATTCTCCAGAGTTCCAC------------CCTCTTCTAATAGTATTTCGAAAGACCTCCGATGATCAGCAATTTGATAATTGAAGTTTATTT-TAGCAGCTTAATTCTCCAATTGTGACATCCAGTTACTATATATTTGAACCAACAAATATGTGAGCTAGCACTCTATACACCTTTAACAATAGAAGTAAAATTTCATTATCAAACCTCCAAATTCCAATTATTCAATCAATGTTTCGATGTTGGTTCATTCCTTAAACTGCCCATTTGGGTTAACTTGCATCCACTACTTTTCTATTGACTCTGAAGGGAGCATTGAATCAGATGTGGGATGCACAGACTTTACCACAGATGAGACAAGTAATGCTAGAT-----ATTGTTGTATGTGTGTTCATTGCCTTCTGCAACAGACCTTCCACAGCTTGTCCATATTGGGGACATTCCGCATGTCCATATTGGAGACATTCGTTTCTTTGGGATACTGCCTCCATTCTTCACATGTTAATAAATGCAATAAAAATATTATCTTCTCCCTCAAACTGAAAACCCGTAGGTGTGGAGCAAACTATCTGTTTGTTCGTGCTGCTTGATGTGTAGTAAGAGATAACTAAAT
