# Supplementary material for: Conserved enhancers control notochord expression of vertebrate Brachyury
Source: Nat Commun. 2023 Oct 18;14:6594. doi: 10.1038/s41467-023-42151-3 (PMC10584899; doi:10.1038/s41467-023-42151-3)
Supplement: Supplementary file 11 — Supplementary Data 7 [file 41467_2023_42151_MOESM11_ESM.zip › Supplementary Data 7/Tbxtb I sequences.fasta]

>Arowana_8_(reversed)
CATTAGAGGAGCCCAAGTTTGTACCCGACAACTGATTAGTTTGCAACTGGGTAGCACACATGTGCAGCTGATGAGAGCACAATGCAGTAAGGCCATTTTACCTGGAGCGCTGGCAGCAGCCCTGTCATGCTGATTCAGAGATGTTCTTTAGAGGTCTGCTCACAAACCTTTGTTGAACACAGCCCTGACTTGCTTATCCCAGGTGAGGTCAAAGAATTGTCTCCACACATACAGAATGGTACACACTGAAGCATGCACAAAGAGAGGCATATAAAGTAAGAGAATGATGAAGGATGAAATATTAAGCATTAGTATCATGAGCTCCGAACACGTGAAAAACTTGGCAATTCCCTTTGCACGGAGCACTTATTAGAACCAGGGCAGTCCTGTCTAAACTGTTACATCTCACAGACATGTGAATTAAACGCGGTGACAGGCCAATACTTGAAGGTTAATCACTGTGGTTTCTCAGCATGGTGGATAGAGTGGGGTCCTGGCAGAACGAACCTGAGTTCCCTCCAGCCTTGGCGGTTCCCTCTCTGGGAACTGAACAGCTACAGATAGATGCAATTCCTCACCTATGTGAGCAGAATTTACTCATAAGAGGAAAGTACACAGAGCCAACGTGACCGAGCCAAAAACTCATCATTAGGCACCAAGAAGAAAGTGTGACGCGGCCACAGATATTCCAGAAATGGAAAACAGCTTTCATAGCTTGGTAAACGCTGGGTGAGCTCTTTTAAAGAGCAGGCAGTCTTCTCCCTCTGGATGATGCCTGTCAGTTAAGCCAGGTATCCTTGAAAACAGCCCACTGTCTTTTCAAAAGAATTTTGGATCGGACGACAACGATATTAGTAATGGGCTCAAATTC
>Australian_crocodile_MDVP01000061.1 dna:primary_assembly primary_assembly:CroPor_comp1:MDVP01000061.1:107025126:107025622:1
AGTAGAGACAAAATTTGACAAGCTAATTCCTTAAACTTTCAGAATGTATCCACTTCCTATCAGTAGTCACCCAATAGGTATAGTCTTGTTGCTTTTATTTCTTCTTTGGTAAGGGTTTGGTCTGGTTCAGACAGACATCAATTCAGTCTTCTAACAGACAATTTTTCAAGGGCTGTTTAGTTGCTACTGTTTTCTAGCAGCTGAAGTGTTTGTGGATCAAGTTCCTGCTGGCTTTCTTCAACTGCTGTCTGTGTACTTAAAAAAAAAAAAGGAGGCAGGCAGAAGATGAATGTCATTCCTCACCTACGTAGAAAAATTTGCTCATAAGGAAAAATACATAGAGGAAAGGGTACTGAAGTCAGACCCTCGGACTGTCCATTTTCGAAAATGCATCTCCCTTTATTTCTGAATTAAAGATATCCTTGGCTTGGCTTTATTTCCAAATCGGCATCCAGTTTGTTTGTTTTTTAAATGCATTGAAACATAGCCAGTGTGTA
>Axolotl_chr4q_(reversed) Ambystoma mexicanum strain DD151 chromosome 4q, whole genome shotgun sequence CM010934.2:170841209-170841670
GTGCTATTTCTTCAAAAAAATCCGTCTGAGTCAGTTAGGTGTGAATTAAACCTCCTGACAGGGACATTTTTCAAAGGTAGTGTGCTCTCGTTTCCTGGCATCGCATGGAGTCATTTCGCCAGTTATTTTTCTGACCTGACGGCGTCTTCCCCTCTAACCCTGGCCAACTGCTGCTTGGCTCTGAGGCAGCCGCCATTTTGAAGATGAATGCCATTCCACACCTATACTGTAGAATGTACTCATAAGGAAAAGCACACAGAGGCGAAATAAAACTACGCAGCAGACGCTGGACAGAGGTTATATACACACAGCTTCATGTGGTCCTTTTCAGAGGGACTGCATTTTTTTCTTGGCTGTCATTATTTCCAGAATACACACGCCTAAAGTAGGGTACTTAGTAATGTAATTCTAGTCACTTCTGGGCTAACATATTTATGTTGTTTACAGAGGCATTTAGATTAT
>Bearded_Dragon_CEMB01031415.1_(reversed)
AGTCCAGTAACAACAACAAGCTTTGGGGCTCCTCATTTGGGGACATTTATCCTGAAAAAATTGTCATCTGTGATCATTGAGACACAAAATGCTGAACAGTGAGCTCAATATCACAGGATGTCCCCAGCTGCTCACCAACAGAAAAAGAGGTGGAATTTCACAGATCACTCATTTTGATAGCCTGTTTCCCTGGACAGTTAATGTCCATCTCCTTGGGCCAGCTCACATAAGTGAACTTTTTCTGTTTGTTATTATTTTTTTAAGATTTAGCTTGGATACAGACAAAAACCTACTTCATCTCTGACAGGTCATTTTTTAAAAAGAATGTTTAATTGCAACGTTTTCCTGACAGCCAAAGATTGAGGAGGGTCAGGCATTTGCTGGCATTTTCAAATAGTTTGTGTTCCTAGAGGCGGGTAGTTAAAAGACGGATATCATTCCTCACCTATGCTGCAAGAATTTGCTCATAAGGAAAAATACATAAAGAAGTGATGACTGAAGTCGGACGGCTGGATTGCTCAGCTGTCCAGGCTAGGCAGCGGCTCTTAGTCCTCCTTCTCCTCATTTTTAAAGCATCTGTTTAGATGGCCTCCCTTTGCTTTTATTCTAATTTTGTCATCTGCAGTTGACTGCTCAGCCAAATATTGTGGTGAACCCTTCAGGCAGTCCTGGAGGAGACCCTTGATCCATTCTAGTCCAAGTTCAGGCCGTGTC
>Bowfin_Aca_scaf_23_(reversed)
TTCATTCAAACCTATATGTAGGCCTACACATATATATTGATAAAGATAGTTTCATCTGACCAGGTTTCCAGTTATATAATAGTTTAACTGAATTAAATCTCACTGTGACTTAAAATGAATCAGTCTTGTATGCAAATGTCAGCTTTATTTCTTCCTTTCAAAATAGTTCTGAGCCTCTCACACTCACAATGGGCACAAACACCAAGAAACACACCAGATAAAAAACAATATTGAATACAATTAAATAAGAAACCCAGTGATAAAGCCGTTTCCCCAGATCTGTGCCAAACGACTGAGTCCACGAGGTCCTGTCATGAGACCAGAGTTGCGATATGCAGTCATTATCAATATTGAAGGTATCAGCCCGTGTCGTTTACATGCGAATTAAATCCTCTGACAGGATGATCCCCAGTTAATCAGGGTAATTTGTCTCGCTCTCTGGCCACGAAGGTCTTGGAAGGAATTCGCTCAGTTCCTCGGAGGCCCGGAGATCTCAGCCGGGGCGGATAGATTCCTCACCTATGTAGCAGAATTTGCTCATAAAGAGAAAGTACACAGTGCTGGGGTTTAACTGAGCCAGAGCTAAGTGTCTCATAATTACAACCGCAGTGTCTCAGTTTGGACAGAATCTGCCCACTGGAGGCTTGTGCAGTTGTCAACAAAAGACTATTGATTGTGTGTTTGATTCGTGCTCTGTATTGCGGAAACACACAATAAATTAGATTATTAACAAAACAAAACTCTGAGTACTTGAGCACCGATGTGTTTTCAGCTCTGAGCGTCTCACCGGGGGAAGGAGTCCTGTTGTCTTTGATTTATAGACCGTATTTCAACCCTTTAACCC
>Channel_Catfish_3_(reversed)
AGCTTTCTGGAATCATTACGGGGAAGAAAATTGAAAGAACACCAGAGCAGAGTTATGTCCCTCTCATAAACGTGTCAATTAAAATCAGTGCGACCGTTTCATAATCCAGGGTCAGAGAACTTGGAGTTAGCTCTGACATTCCCTCGTGTCTGTTCATGACTGTCCTAAACACCTCCAGATAGATGCAATTCCTCACTTAAGTGAGTGGAATTTGCTCATAAGAGAAGAGTAAACAGAGCTGACTGGCACTGGGCAGAGTAAGCCATGGAAGTGCTGAGAGGACGCTAGTGTTGTGACTTCAAACAGGCCCATGAGTTTCTCTGTAAGCTTGGAAAAGCAGTGTTGCTACTTGATAAAATAGAGAGCTTGTACCTAGGTAAATATGATTAAATATCTTTATTTTATAATGAAAAGTTCCCATAGCCTGTATCCTGATAGTCGTCATAAAGCAAATCACATAACGCCTCAAAACATAGTCTTGAAACATTGTTGTTGCGAGTTCTGTTAAGATGAGACCATAATCTTGTCGCCTCTTAAGGTTGCTGTGAAGGATTTGTGCATGTGAAATACATGATATGTATTTGAAGATATATTGCCAATATAAATGTTTAAGTGGAATGGAGGGCAGACAAAGGCATTCTGGGTTCTTCAAACCTAGTATGTAATTGCCCAGTTTGTATTTATTACAGAAAGTGTAAATGCTTTGTTTTACTTCTCTATCATTCACATGTTGTGGTGTTGCTCAAAAGCTGCCTATAGTGAACAAATAGATGATGGCCATGATCATACAAGACATGCAAAACTTTATTTTACTCTGCTAAAATATGAATTCCTTTTATGTACTACTTGACTACTTTTTTAATTT
>Chicken_3_(reversed) dna:chromosome chromosome:GRCg6a:3:43060046:43060697:1
CACTGTGCCCACTGACCACGTCCCTCACTGCCACACCTAAACGTTTCTTGAGCACTTCCAAGGACGGTGGCATCACCACTTCCCTGAGCAAGCTAACCTTGGCTTAGGGGCACCTTCTCACTCACTGTTTCTGAAATAACTACCTTAATTTTGTAGGCTATATGGCAACAGGATAACATTAACTGGGACCGTCAGTAAACGCCCTATTTAACTACTCAACAGCAGAAGTACAACAAGGGAAGATTCCCTTAACCTAGTGAATTAGCAGCCAGACAAGGCTGTTATCTGTGTACTTACAAGAGGCCAATCAGGGTTAATTTAGCCATATCTGCTGTCACCAAGCAGTTTAGAAGTATCAATTCATCTTTCTGACAGGCAATTTTTCAACATGCTGTTACACTGCTACTATTTTTGGCAGCTAGTGTGTTTGCAGGATTCCTGCTGGCATTCCCTCCTCCCCGTCAACCACCCCAAGGTTTTCAAAAGGGCCATTCCTCACCTGTACTGAAAAATATGCAGCTCACGTCTGTGCTCTCTGTGGCACAGGAGATGGACTCACCGCTCCCTCAGCATCCAGCTGCTGGATGTTCCGTGTGCACTGAAACATAGCCTGTAATGCTGATTCAGCGCCCCTCTACATCACATGTAGGTA
>Coelacanth_JH126721.1_(reversed)
AAATAACATACTGACACCCCCCCCCCCATTGGTTGAACAAGGTCATAATGTTTTTGAATATACATATGGAAAAAATAGGGATATTATTATACATTTTCCCTAAAGCTGTCTGTCTTGGTGCTGTGTAAATTGAATTCTGTGGCAGGCAAGTTTCCAAATGGTCATCGCTGCTATTTTGTGCCAGTAAAATGTTCTGGCGGGTTTTTATTTCAAGTGATCTTTTTTTTTTTTTTTCTGGTTACCAATGTGTCTAGAGGCAGGCAGTAAAGATTGATGCCATTCCTCACCTAAGTAGCAGAATTTTTTCATAAGGAAAAACACACAGAAGAAATCAGATCAGTCAGCCCCGTAGATTAACTGTAAGGGGAACATTGTCTCCTTCTTACTCTTAGACAATAAAACCTCTGTTCTAGAATGCTCATCATAACAATGCAAACAAGAAATAAGCACATTGCCCACCTCGTATCTTGTTTCTCTGTGGCAGCGGGGAATGGCTTCAAAAAATGCTCAGCTGCCAAAATCAATGCAGATTCGACTTGGGGGACCACTTATGTACACAGTTTTGAACCTTTCAGATCTGGGAGAGTGACACTAAATTGTGAAAATATAACTACAAAGGGACATCAAACAAGGAAAAAAAAAAGTAGTAGTCGTGGGCAAGCAAAGGTTTGGTCTGAGCCGAGCGAGTTTCTGCTTTGTCTCC
>Common_Carp_LN591869.1_(reversed)
TGTCCTTATTGTTGCACAAAAACCACTTAGTAAATACAAAATATTTATGTAAGAAATCATGTTTGTACTAGTTTTGCGATTTCTGAATATTTTTGCTGTCCTGCCACCCTGTGGACAATCTGAATAATTAATACAAATCTTAGAAGCACACCAATTTATAAACTGTGACAGAGCTTATATTATTCATATTGCATTCATTTTATTAGATGCCATTACAATCATTATATTTAACTGATTAAACACATCAGTTTGTGTTATTACTAATACTATTTTACTGCCTTTCTCATAATATAATTCTGATTGCTCTATAATTTGTTTAGACAGTGAGAGAACAGAAATAATCAGCTTGATTTAATTATTCCTCTCTCATGGATGTGTAAATTAAAATGACTTTTTTAGTTCTTAGAGACCTCAGTATTTTTCCTGTGTTGACATTGGAAAGGTTTGGCAATCATTCATGTTTCCTCTGGCCCCACTGTTAAACGAGTGGAGTGTCTGAAGATGGATCCAATTCCTCACCTAAGTGAGTAGAATTTTCACATGAGAGAGGAGAACACAGCGCTGACTTACAGGGTGCAGAATCACTCATAAACTTCCTGGAG
>Common_Carp_LN594114.1 dna:primary_assembly primary_assembly:common_carp_genome:LN594114.1:40966:41699:1
TTTATTGTATATGCTACAAAGTTTATGGCATTTGATCATTAATAAATCATGAAAAATGAAATCATGTCTTTGAAGCATGTAAAGTAGGACACTCTGGCATTCTTTTAATGTTAAATATGTAAAAAACAGTTTTGTGATTTCTGAATATTTTTGCTATCCTGCCATCCTATGGACAATCATAATAATTAAAAGAAAGATTAGAAACACACCAGTTCATCATTATCTGTAACTGAGCTTATGTTTTTCATATTGCATTAATTTTAGTCATCATTAGTACCATTATATTTAACTGAACAACACATTAGTTACTATTATTACTAATAATATTGTACTGCCTTTCTCGTAATATAATTCTGATTGTACTATAATTTGTTTAGACACTGAGAGAATAGAAGTAATCAGCTTGATTTAATTTTTTTATTTTATTTTTTATTAAAATCACTTACTTAGTTCTTAGAGACCACAGTATTTTTCCTGTGTTGACATTGGAAAGGTTTGGCAATCTGTCATGTTTCCCTCTGGCCCCACTGTTAAATGACTGGAGTGTCTGAAGATGGATGCAATTCCTCACCTAAGTGAGTGGAATTTTCACATGAGAGAAGAGAACACAGCGTTGACTTACTGGGTGCAGAATCACTTATAAAATCCTGGGGGAAAAAAACTTGTTTATAAAGATAGGTTCAATATTTAGTTTTAATGGACACAGCATGACTATATTGATGTTAGTATAAAAG
>Electric_Eel_RBHW02000017.1_(reversed)
CTGCTCAGATGTGATCGGTTTCATTTGACTTCTGGAATGTGAGGGAGAAAATAAATAAAAGAACATAATTAAATCAGTAGAATTTATATTCCTCTCGCTGAATTGTGAATTAAAATCAGCTGTGGCAACTTCATAATGCACGGTCAGCGTGCTCACTGTGTTATTCCCCCAATTCCCTTTATAACCCCCTAATGTCAAACTCTGACTGTGGTAACCTCCTTCAGATAGATGCAATTCCTCACTTAAGTGAGTGGAATTTGCTCATAAGAGAAGAGTAAACAGATCTGAATTACACTTAGCAGGGTCAGCTATGAACATTGTAAGAAAAGAGTAGTGTGTGGGGTCTTTAAACAGATCCATCAGACTTTTCTTTAGAATATAATATAATAATACATACTTTGATAAGTAGACCCCCACATATGAGAGGTCTTTCAGGATCCACATAATATTGAGTTTTGATTCTGTTAAATACCACCTCTATGAATTATTTAAGGTTTTT
>Eshark_KI635888.1_(reversed) dna:primary_assembly primary_assembly:Callorhinchus_milii-6.1.3:KI635888.1:78244:78691:1
TTTTGTCTGCAGGTAATACTTGGAAAATATTCAGCCTTTTTTTTTGGATGATTCAGTGGTTGTTGCCTGCCTGTGAATTAAATTCTATCCGAGGTCGTTCCATAAAGGTTAATCACTTCATATTTCCTGGCAGTTAAAGGGCCCTGTGGGGTTGCAGTCTGCTTGTTCTGTGTCACAGTGCTGAGTGTGTGGGCAGGCTGCAGGGATGGCTGCCATTCCTCACCTATATAGCAGAATTTGCTCATCAGGCAGTGTACACAGAAATAGAATCACTGGCTCTCAGAATGAATTAACCCTTTCAACAGTCGTTCTTGAAAATAGTGCTATAGGGTGGTCAGTTTAGGTGTACATTCAATATTTTGTGCAACGGATCTGTCAGAGGTGGCGCCCCAATTCCATTCTCAATTGCATATCCATTAAGCAGGGCCGACTACATTGGAGTTGTGGC
>European_Eel_18_(reversed)
ACAAAAGGTGAATAAAGGTCTATCTTAAGGCGACTTTGGGTTAGTTGTGCAGCCACTGACCACATGACAGAGAGGAAAAAACCTGTCAGATGCAGTCATGGGGCAAGGGGCGGAAATGTAGTGATTATTAATTCGGAGAGAATCGTCCTCATCTCACGGATCTGTGAATTAAACTCAGTGACAGGCCGGGACTCAAAGGTTAATCACCGCGGTTTCTCGGCAGACGTTGGCCCGCGTTCTCCGGGTCTCGGCAGCTTTTTCTCTGCGATCTCAGCCGCTGTAGATGGATGTAATTCCTCACCTATGTGAGCAGAATTCTCTCATAAGAGCAAAGTACACAAGGCCGAACTGGGCCAGTCACCAACCATCATTAACCATCCAGGAAAAAAGTCCGGAGCCGCCGCAGAAATGTTACAAATGCAAAACAACAAACTTGAGATGGGACTGTAAACATTTGATTTAGCCTACCTGTGTTTAAAGTGCTCCAAGCAGAGCGTATATTCCAGGGCCTTCTCCCACGAGTTTACGGCGCAGACGTGGTACAATTCCGAGCAGCTACTTTGAGTGAGGCCTCGAGGAGCATCGGTCACAAAAATATTTATACGATCCAAGAAAATAAGGTGTTTTATAAACATGATCCCCAGTTGATACTGCTAAATCAAAACTAGGAAATAAACACTGGACACATAACAAAACTAC
>Gar_LG16
TATTTTTTTCCAACCGTGGTAAAATGACCGCACACGACTAACCGTCACTGCTCATGAGGCAGCGTTGCGAAATGTGTTCATTATTAATTTAAAAGGCATCTGTCTTTGTCGTAAATGTGTGAATTAAAATTTTCTAACAGGTGGGTCTCGGGAGGTTAATTGCGCTAGTTTTTCGCCCTGTCTGGCCCTGAAGAGTCTTGTCAGGAGTTCATTCAGTTTCCCCTGGTCGCAGAGTCGCCCCTGGGACCTTGGCCAACAGAGATGGATGCAATTCCTCACCTATGTAGCAGAATTTGCTCATAAGAAGAAAGTACACAGTGCTGGACTTTCTAAGCCAGGGTCCAGCAGTAACCAGCAAAGAAAAAAGTGCAGACCCATGACAGAAATGTTATGGATGGATAGCTCTGCAAACAAGTAGTTTTTCATATAATTAAAACTGCAGGGTCCGCCGGTCTGTAGGAATAACCCCGA
>Goldfish_13 dna:primary_assembly primary_assembly:ASM336829v1:13:21809024:21810101:1
TCTAATGTTTATCTTATACAGTGTATATGCTGTGTGCAGGACACACTGTATTGACTATTCCTTTCCAAAAATAAGTCTTTATACTTTACAGTCGATCATTCACCATGCTCTTCTCTCATTTTCAGTTTATTTTAATGTGACATCAGAGTATGTGCCATATACCAACAAAATGCAGCAAAAGTATAGGGTATCAATTCTTGATATTTTACTGAAGCTGTTACAGTCAGTTATAGAAAGGCTTTGCTTTGAGATTGTTAGTCAAGAAAATAAATAAATGTAACTGTCCTTATTGTTGCAAAACAACCACTTAGTAAATACAAAATATTTTATGTAAGAAATCATTTTTGTACTATTTATGCGATTTCTGAATATTTTTGCTGTCCTGCCACCCCGTGGACAATCTGGATAATTTATACAAAGCTTAGATGCAGACCAATTTATCATTAACTGTAACAGAGCTTATATTATTCATATAGCATCCATTTTATTAGATGTGATTTTAATATTTTTAACACATTAGTTTGTGTTATTACTAATACTATTTTACTGTCTTTATCATAATATAATTCTGATTGCTCTATAATTTGTTTAGACAGTGAGAGAACAGAAGTAATCAGCTTGATTTAATTATTCCCCTCTCATGGATGTGTAAATTAAAATAACCTTTTTAGTTCTTAGAGACCTATTTATTCTTGTGGGACTTTGGAAATGTGTGGCGATCATTCATGTTTCCTCTGGCCCCACTGTTAAACGAGAATCTGAAGATGGATTCAATTCCTCCCCTAAGTGAGTGGATTTTTCTCATGAGAGAGGAGAACACAGCGCTGATTTACTGGGTGCAGTATCACTCATAAAAGTCCTGAAGAAAAAAGGTGCAAAGACGTCTGAGTATCCATGAGGACTAAGCAATCTCTGAAGAAGATCCATTTAAAAGAACTGCTTGTTCAGCACTTTGTTTAAAGCTGGAATTAAGCACAATACAAGCGTATTTATAAAGATACAGTAGGTTCAATATTTAGTTTTAATGGACAAAACATGGCTAAGTTGATGTTAATATAAAAGTTTTATATGCTTTAAT
>Goldfish_38_(reversed) dna:primary_assembly primary_assembly:ASM336829v1:38:20194618:20195154:1
AGTAATCAGCTTGATTTAATTTTCCCCTCTCATGAATGTGTAAATTAAGTTTACTTAGTTCTTAGAGACCACAGTATTTTTCCTGTGTTGACATTGGAAAGGTTTGGCAATATGTCATGTTCCCCTCTGGCCCCACTGTTAAATGACTGGAGTGTCTGAAGATGGATGCAATTCCTCACCTAAGTGAGTGGAATTTTCACATGAGAGAGGAGAACACAGCATTGACTGGGTGCAGAATCACTTATAAAAGTCCTTGGGGGGAAAAGTTACATCTGAGTCTTACTCAACCCTTTATTTAAATCTGAAATTAATCACAATACATGCTTATGAACAGATGTAATATCTGCGAAATGTTTTAGATAAAAGTTGTTTATAAAGATAGGTTCAGTATTTAGTTTTAATGGACACAGCATGACTATATTGATGTTAGTATAAATGTTTTATCCATGTATGGCATGCATTAATTTACATGCATGCATTTATTATATTAGTTCTGTATGTTTTCCTCTTTTTTGAGAGAATAATAGCTCTTATTAC
>Human_frag_I
CATGCTGCTTTCCTGTTAAAGATCAGGATTTTGCTAACATTGTTTTTGCGGGTTTGTATGACAGAGACAAGAAAGCACTGCCCCAAACACAGAGGGAAGACCACCCTCTGGTACGAATCAAAGGAGTTGCCCTAGAGCGAGCACACACTGGGCCTCATTTGGCTCTGACTTCTTTGAGGGGTGCTTTTGCTTTGCTCCCTGACTGCAGGCGGAGTCCCCTTCCATGCTGGTTGCTGTGTGCTCTGTTCTTAGAGGCCAAGTGCTGGAAATACACGCCATTCCTCACCTATGTGGGAGAATGTGCTCACCAGGACAACACAGCGTTCAGACGGCACTGAGGAAAATTCCTTGGGTCTGAGTGATGGATGGAAGATGGAATGAGAAACAGGAGGTCGTGTGTATTCTAATTAAAAGGTACATGTTTTTAAAGAAAGTGGCACATCTTAATAGTCTCTTGAGGATTTATTTTTGACATGGATAATTAACTACAGTTTGAGCCAACTTGTGTGTGATTTATTTGTAGAATGTCTCCTATAGAAACTACAACTGCTGTTCATGCGACTAGGCCTAACTTTACTTTCACATTGGGGAAAACGGTTTGAGA
>Mexican_Tetra_25 dna:primary_assembly primary_assembly:Astyanax_mexicanus-2.0:25:43918231:43919120:1
GTCTGGTCGTTAAATGACAATTGACAAATGAAAATTGAGTCTCTGGGAAAATTCATGAACTAATTCACTATTCACTATATAATGTTTACTGTTACTATTTACCTTTAGTCTTTCATTAGTCATTTTGTTTAGTGTGTAGTGTGCCAAAATGTCCTTATAAAATTTAGATTATAAATATGCCACATAAGTCCACACAAGTTCTAAAAATCAGTTAGTCTAAACCCCTATAAGAAAGAAGCACTTCTCACAGTTTAGGCCAATAAAAAATACAAAAGTTTATAGCCCAGTAAAGCTACTGTTTTATCCATAATTGTAAAAAAGGAGAGGCGGCACATTAATCTTTCTTCTTATTCTTCAGTGCGTCAGTATCACGGCCTGTTTCTGATCCCCAGCTCACGAGCAGCTCCGCGTCACACAAAGCTCATAAAACTCTTAAACGTATTACTTCGTGCAGACTGAACTGCAGCATTTGCAAACTCCATTACAGATCTGACGTTTTCCTTTCATGTCAGTGTTTAGTTGTTAAACTGGTTTTCAGAGACACCTGGTGGCCAGTTTCAGGAAGGACTGCTCACCACAGAAAAACTTCAGCCACTGTACAATTCCTGTTCCAGACTTTTCTACTTTTGTTTAGTTTATGAGTTCAGTGCAGCTTTAGATTTCTGGACTCAACAGTAATTAAATATGGATAGGATTTATGTTCCTCTTACCGAGGTGTGAATTAAAAGCAGTGGGGGCAGTTTAATAACAGGAAGGCTCTAGCTTCACTGCTAAACTCTGTGTGTTGAAAGCTCCAGCAGATAGATGTGATTCCTCACTTAAGTGAGTGGAATTCGCTCGTAAGAGAAGAGTAAACAGAGCTGAATGTGTCGAGGGAGGGGGTCTGGTCT
>Mouse_frag_I_(reversed)
TCCCAAACAGAGACAAAGGTCCCTCTGTGAGCCCTGTGGGTCTGGCAGTGCAGTGAGCACACTCTGTCATGTGGCCCTGGCTTCTTGCCCCGTCTGGGGTTCAGGCAGCCGCCTCCTGAGGCTGGCTCTGTGTGCTCTGTTCTTCGAGGCCAACTGTGGAAAATGCATGACATTCCTCATCTAGGTAGGAGAATGTCCTCCAGGACACACAGTTCAGAGGGCACTGAGGAAAATTCCTGTGTCCGAGTGATTGATGGAAGGCAGACCGGGAAGCAGTCTTGGATGCAGCAGCGATAGTATTTTTTGATTTATTTCTGGCTGGATAATTAAGCACGGCTTGCACGGTGATTTGTATTTGCTGG
>Opossum_2_(reversed)
CTCTTGTTACTTTTAAAGGTCTGTGCTACCATGAGCATAAATTGCATTAAGAATGGCACATTTATAGAGGAAATACATTTACTTTTGATTTCTGACAGTGGCCAGGGTCTCCATCTAAGTCTCTCCCATGTTCTGTTCTCTCAAAGGCCAGTTGTTGGAAAGGAATGTCATTCCTCACCCATGTAGGAGAATTTTCTCATGAGGAAAAATACATAGAGTAGAACAAGTAGTATTCCTTGGACCTGAGTTACAGGAGGTAGTGTTCTTCTAAGTAAATATTGGCTGCATTTGTGGATGAAGAGTTCCTTATCTAAATTTTACATTAAGGATTTTTAACATTTATTACCATCCATATTCCTAATCATAGTTAATCTCTGGTT
>Painted_Turtle_KK083002.1
CATAGCTTATTACAGTAGTTTGCTAGGAGTGGTCAGTTAAGAGTAACCAGGAGGTACATCTTATTTCTTTGTTAGATATTTGGCCTAAGTCAACTAGGCATCAGTTTAATTTTCTGACAGGACTTTTTCCAAATACCGTTTAATGGCTACCGTTTTCTGGCAGCCAAAGCATTTGTGGGTCAGGTTCCTTCTGGCAGTCTCTGATGGCTGCTGTGTTTTTAGAGGCAGACAGTTAAAAGATGAATGCCATTCCTCACCTATATAGAAGAATTTGCTCATAAGGAAAAATACATAGAGGACAGATTACTGAAGCCAGACCCTCAGATTGTCCAGTTTCTAAAGTCCTTCTCTTTTCTTATTCTTGAAAATGTTCAATTTTAAACACATTGAAGCATACTAGTGTAATTTTAGGTTATCGCTTGCAGCTGGCTTAAAAGTAATAGGAGGAGACTTAACTAGTATTAAGCACCTTGCAACAAGCAGGCACCACTGTTTGGTTTAACATTCTCTCCAATTGAGTCAAAGATTGCCAGAAATATTTAGAGGAATTATGCAGCTTTTAGAGTCTCGCTATTCATGGCAGCGGACTGGGAAGGTTGACAATTCAACTGTCTCTTGAAAATGCACAACTAAAAGAATTAAAATAAAGCAGAGTTAAAGTGTGAGCCTTACAACATTAAGGGAAAGCACTGAAAGAAAGAACAAAAGAGAAAAGTCTGACAAAACACCTCAATATACCAGGCAACCACACCACAATCTTTGCCAGCACAGACTAAGGCACCTGACCCTGAGGCCATCCCTCTAAAAACTAGTATTGTACATTTAGGTAATATAGTTATGTGAAGGAATGCCCTAATTTGTAAGGAAACAAGCTGACAAACATGTCAGATCAGACAAGCCTTCTGAACAAACACATACAAAGAGAGAATACTACAAATGAGGAATCACCAGCCAGCCCATGAGGCAGCTATTGATGAAAGCAAGGAATTTCCTGCTGTCAGAATAATAGTATTA
>Paramormyrops_PGUA01000195.1
GAATTGTACTATAGGCCTACATACCACCCTTTTATATATTCATGTTACAAATCCGGCAAATCTGCTAACAAAGTAGTTGAAGCATGATATTTATAGTAAATAAGCTATATTTACTAATAATATCCTTTATAAGAAAAACGTGAAGCCTTCAGCATGCGTTCAGTGATTTCACACTGTCTATTTTCTCCTTAAGTAATTCGGGGAAACTATTCTCGACAGCATCTTTCTCACTGCTCTGCGCGGAAAGCTCATATTCAGCCGCTGATAGCTCCACAATTAGGTGACAGGCCATGCAGCCGATGGCGTACAATGCAGTATAACGATTCGAGCTTTGCTGCTACCCAGAAATCCACACTCCGTAAGCACTGGCTCTTTTCACGCCGAGTCTAAGGTCATTGCGAAGGTGTGTGCACGTACAACAGCTGAAAATAGGACACGTTTTCCGTATTGGTAGTTTGAATTATCCGAATTAAATACACACACGAAGTCACGCACGGATGTGCCCTCGTGGAGCGAACTACTGCTATATAGGGTGCATTATAATATAGCGGTTTAATTTTAGAGTGACTTGTCCGGTCTCACAGGCATGTGAATTAAAAGCCGTGACAGGCCAATACTCGAAGGTTAATCACCGTGGTTTCACGCCTTGGTGGACAGCGCAGGCTTTTGGCAGACATTTAGGCAGCGTTCCCCTCGTCCCGGCGTTTTCGTCTGTGGGAAAGAAGCCGCTGAAGATAGATGCAATTCCTCACCCATGTGAGCGGAATTTACTCATAAGAGTTAAGTACACACAGTCTTGAAGCGGCTCAGCCAAACACCCCATAATAAAGTGCAGAGGATCCAGAGATTCAGCACCAATAGAAAACGACTAATTCCTGTCTGATGGAGACGTTATTTATGTTCGAACACAGGCAGAATTGACAAGTTTCGTGGGTAACATTGGTAATAAGCAATAATAAGTAACTGCTGTGTATCTCCTCCTGTTTACATTGACTAAACAGGGACTGATTGTCAGTAATCTTGAAAAAAGTGGTTTAGGTTACAAATGTCGTGAATTTCCCTTCAAAATGAATAATTTCAAGGATGTGGCAGGGGTTGCTGACACTGGAAGGGTAAACACAATTAGCCTGTGACTTGTGTATTCATGCCACAATTTAAGATCCCAAACATGTCTGCATAGTCATACAAAATGTTTCAGAGGGACCTACATCTGGAACAGGTATAGCTGAGAGTGCCTGGTGCTTTATTTATCCACAATATGGAGCCTGTAAATCTGGAAAGAATATATTTGTTGACTGCTATTAGCAGCTGAATTGGTAATCATTATGAACATGCCAGATTTTTAACACTGAGTATTTAGCTGATATTTAATTTTTGAAGCAAGGTGGGAAGATGGTGCCACTTGAGTGTTGTGCTGTTAATGCTGGGTGATGTATGACCAGACTGTTATTGCAGAATGGTGGAGGTGAGAGTATTTCCCCCTCTCTGCCTTCCTCCAGATGACTCAAACATGCCCGGTGTGCTCTCCGTGCTTGCTAACCTCTGTTGCTGAGCGATGAACCCTTGGCGACCCCCACCAGCCAGCACTTCAA
>Reedfish_15_(reversed)
AGGTAACTAAATTAACTGTAATCCGCTGCTCTGACAATATGGCTGTAAGACACGTAGGACCCAATTCCTGGTTCTAGCCTAAGCTACTCTGCAAAGGTCAGCTCCAAAAGCATTGCTCCCTTGCATAGTGACACATTTTACAGGCCTAGAAGCCGCTCTGTTTACTTGTCAATATACCTGTGTGCCTTGCAATATATCTCTTTCATGGAAGAAGGAAATTTTAATTAAGAGGGTAAAATGTTGACCTTTAAATGGGACTCGATCACTGAGCAAACAGCAATAACATCTGAGGGCATTGCAAGTGCCTGCCAGAAGGCTGAGGCGGATAAATGCAGTGACTATTAATTTCTGCGGATTTAATCGGTCCCATGTACGTGCAAATGAAAATCTCCTGTCAGGATGATCTTTAGAGTTTAATCACTGCTAATTTGTTTTGCCAAGTTGGCTGCAAAGTGTCTTGGCTACAATTCATGGAGAAGCTCCTGAAGACAACTGCATCTTCAAGACTTTCTGGCAGCCGAAGCAGACGCAATTCCACACCTAAGCTACAGAATTTGTTCATCAAAAAGTACACAAGCTCTGGAGGTGTGGAGACAGATAATCAGCCCAAATATGAGACAAGGAGAAAAGGCTCCCACCCAAATATTTTGTTTGTAGCCATTCAGCTTTAGCTGTGCTCAAGCTATTAATGTTGTGAGGAGTGAAGATAAAAAGCCTACTATTAATAAAGCTTTCCTCTGTTGATTGTTTCTACCTA
>Sterlet_CACTIF010000188.1_(reversed)
TTCCTCTGACAGGATCATCTGCAAAGGTTAATCACAATCATTTTGTTTTTCTATTTGGCTGTGAAGGGTCCAGGCTGGAATTCATAGAGGCTCTCCCAGTAGCAGCTCAGGTTCTGAGATTTCAGGCACTTGAGAGGGATGTAATTCCACACCTATGTAGCAGAATTTGCTCATAAGAAGAAAGCACACAGTGCTCAGGTTATTGAGCCAGATCTTGGGATTAACCAGGAGGGAAAAACGCAAGCTTGTGAAAGCAATGTGACGGATGTTCCTAAAAGAGCTTCATCCTCTATGACAAATCATCCTGAGTAACTCACTGTGCTCTAAACGATATAATGGGGAGTTCCTGCTAAAGTGTGTAAAATATGTGTTTTAATTATTGACTT
>Sterlet_CACTIF010000209.1_(reversed)
AATGTGGTGAATGTGGTGGAGAAGAGAGAATTTATTTAAAAGGGTAAAAAGTAAACCTATCAAAGAAGTTCCATCGCTGTACAAACAACAATTATATCCAAATGCTTGTTGGCAGGCAAATGTGGAGAAATTATTATTCAATTAAAAAGACTCAGCTGGTTTTGTGTACATGTGAATTAAATCCTCGGACAGGATCATCTGCAAAGGTTAATCGGCATCATTTTTGTTTTTTTCTATTTGGCTGTGAAGAGTCCTGGCTGGAATTCGTAGAGTTTCTCCCAGTCACAGCTCAGTCTCTGGGATTGCAGACACTTGACAGGGATGTAATTCCTCACCTATGTAGCAGAATTTACTCATAAGAAGAAAGTACACAGAGCTCAGGTTATTGAGCTAGACCCTGGGATTAACTAGGATGAGAAAACGCCAGCTTGTGAAAGCAATGTGACGGATGTTCCTAAAAGAGTGGCCCCATCCTCTATGACAAACCATCCTGAGCAACTCTCTGTGTACTAAACAGTATAATAGGGGTGTTCCCATGATTTAATGAAGTACAACCACTGATACA
>Thorny_Skate_8
TTTTAAATCATCCTTCCATAAACTAGGGTTCTGCCCAATTCACCTCTAATATATTGTGAACATTGGATTTTATCGATAGGAATTATGTGCTACAATGCAGACAGCTATATTTGGCATTCAGTATCTTCCACTTTGTTCTATCTATTAGACCCGAGTTTGACCTGATTGTACTTATGTATAGAATATCTGAACATTGCACCACGGTACACGTGAGAATAATATCTAAAGTTAAATGTAAACGTAATTTAAAGGTCCTATAGCCAGTTATAGGTCACTTTCCAGAAAGGCAACCATGGATGGAAAGTTGGAAGATGTGAAGATGTTTAATATATTGGAATGATGTTATTGCCATTGAGTTGCACAAAGTGAAATCATGCAAGGAATGTTTATGTGTGTCTCTGATTTCCCCCCAGCTGAATCTAACTGAGTTCACTGACTGAGATATTTTATATCAGGCAAGTTGATAAGAAATTACTCTGTATGGGTACAGAAAATTTTGGGCTGAAAACTGAGCAGGTTTTAGAGTAATAAAAATGATCTCTCCACCAGCGATCCTTTAAAACCTTTGTTTCAACGATTTTAGTAAAACACAAGAATAACTGGGCAGATACGGTACCCGGGAACTATTGGCAAATAAGGGAATGAAAAGAGGCAGTAAAATTGAGCCTGTTCTAGTCGTTAATCAATTTGCAGTAACTTTTCTCGGTAAAGTATTATCAAGATGGTGTCAAGATAGTTAATTTCCACCCAAGTAGGCGTGCAACTTGGTTTCACTTCATATAACTCAATGGGGTTTAAATAATTCCAATATAATAAACATACTTCCAAAGAATGTATCTGCAATTAATTTAACTGAACAGGCATAAGTTTAATGGATGACAAGTAAATGTGGAAAGAAGCAACATTTCATTTTTGAGGATTCAATGGTTGTGGTCTAAGTGTGAATTAAATTTTGTCCGTGGGTCTCAATAAGGTTAACTGCTCAATATTTTCTGCCAGTTAAAGGCTCCTGCCTGCTTTTTTCAAGGTGACAACGCTGAGGTTTCAACTCGGCTGCAGGCATGGTTGCCATTCCTCACCTAAGTAGCAGAATTTGCTCATAAGGCAAAGTACACAGATGTGGGAATGCATGGTGTCACTGAAACGTTTAACCCCTTCAGCGATTCACTCACTTGCACCAGATGCCATGCTACAATATACAGAGCAATGTGGAGGAAGGAACTGCAGATGCTGGTTTAAACTGAAGATAGACACAAAAAGCTGGACTAACTCAGCGTGACTGGCAAAATCTCTGGGGAGAAGGAATGGGTGATGTTTTGGGTCGAGATTCCTCTTCAGACTAGTTAGGGATAAGGGAAACAAGAGATATAGACAATGATGTAGAGAGATAAAGAACAATGCTTCAAAGATATGCAAAAAAGTAATGATGATAAAGGGAACAGGCCATTGTTAGCTGTTTGTTCCAGAACAATATGATCTAGAAAAACTGAATATATTTCATTGATGGAGGAGCTACAAAGGGGGACAATTATTTCTGATTATTAAGAGATTAACATTGCTGAGGGTAAATAACATAAGTTTTATCTGCCACCCTGTTTTGCCACTAGTCATTTAACTGGTCAGTGTATCACTGAAATGGAGTACGAGTTCCCTCGGTATTCTCCAGAGTTCCACCCTCTTCTAATAGTATTTCGAAAGACCTCCGATGATCAGCAATTTGATAATTGAAGTTTATTTTAGCAGCTTAATTCTCCAATTGTGACATCCAGTTACTATATATTTGAACCAACAAATATGTGAGCTAGCACTCTATACACCTTTAACAATAGAAGTAAAATTTCATTATCAAACCTCCAAATTCCAATTATTCAATCAATGTTTCGATGTTGGTTCATTCCTTAAACTGCCCATTTGGGTTAACTTGCATCCACTACTTTTCTATTGACTCTGAAGGGAGCATTGAATCAGATGTGGGATGCACAGACTTTACCACAGATGAGACAAGTAATGCTAGATATTGTTGTATGTGTGTTCATTGCCTTCTGCAACAGACCTTCCACAGCTTGTCCATATTGGGGACATTCCGCATGTCCATATTGGAGACATTCGTTTCTTTGGGATACTGCCTCCATTCTTCACATGTTAATAAATGCAATAAAAATATTATCTTCTCCCTCAAACTGAAAACCCGTAGGTGTGGAGCAAACTATCTGTTTGTTCGTGCTGCTTGATGTGTAGTAAGAGATAACTAAAT
>Tiger_Snake_ULFQ01000071.1_(reversed)
TAAATCAGCCTGAAACCAGACAAACATCTGTTTGACTTTCTGACAGGCCATTTTTCTAAGGGTGTTTAATTACAGCTTCTTCCTGACAGCCAAAGATGGAAGAGCCACTTGTTGGCAATCTCTGACTGGTTGTGTTCTCAGAGGCAGGCAGTTAAAAAATGACTCCCATTCCTCACCTATGTTGGAAGAATTTGTTCGTAAGGAAAAATACATAGAGAAGTGCTTGCAGAAATCAGATTCCTCAGCTGTGTAGGCCCCATTGCTGGTGCCTATGGAACCCCAAAGGATCTGTTTAGGTTACCTTCCTTTTACTTTTATTCTGTTTTTCTGATTTGTAAATAATGAATCCTCTAATAATACAATTAATTATCTAAG
>Tuatara_QEPC01013103.1
TGAAATGGTCTTGTGTATTTTAATAAGGTTCTGTCAAAATTACTGCAAACATTTATGGAATTTAACAAAGAAAAGATGCTCCTGCCAAACATCCTACTACAGCAGGGTTATGCTTAATAGGGATAATGCCAAAGGAAGGGTTGGAGAAGGAGAAGAGTATTCATAATTATTGTATAGTTAAGTTTATCCTTTAAAGAAGGCTACTATTAAAGTTATATCTGTGTGATGACAAGAGCTTCCCCACTACCTACAAAGAAGGACAGTACATGCCATGGGGAAATCCCAAACACAGTTGTTTGTTTGTTGCTCAAGCCAGTTAGGCTTGAGTCACTCAGCTGACAATTTGCGTTAAGTAAATAATAGTCAGAATTGTTTGTTCAAATTCAGCTGCAGATCTGAAGTTGAATAGCTTCCATGACACTTTTTGGTTTGCAAACGTCAGCACAGCTGAGCTCTAGTAGCCTAAGTAAGCAGACTTTAAACTTGAATACTTGCTGGAATTTTGAATTCTGCATGTGATGGCAGTCAAAATGTGTGTTGTCTTTATTATAGAGGATATAATCAGCCAATGGAGGAACAGAAACTGTGACATAATTTACAATGAAACAGTGCAGTGCAAAATTCCTAGCATATCAAATGCTCACTATTTTTATTAGCGAATAAGCTGAGAATTTTGCAAGCAGAAAGTTACGGTGGCATTCGAGAAGTTATTCATTCTGGATTTACTCCCTCCACTTTAGCTGCATATTACTTTGCTTTTCATGGCCAGTTAACATGTACTTACTCTTATGGAGAAAATTAACTTGCATCTTCTTTATTAAAGAATTGGTCTGGCTCAGAAGAGCATCAATTTAATCTTTTGACAGGCAGTTTTTCTAAGGGTGTTTAATTGCTACCATTTTCTGGCAGCCAGAGCATTTGAGGGTCAGGTTCCCTTTGGCAATCATCAGTTGTTTGTGTTCAGGATGAATGCCATTCCTCACCTATGTAGGAAGGATTTGCTCATAAGGAAAAATACATAGAGCAATGATTACTAGAGCCAGTTCCTGAGACTGTCTTGTTTCCAAAGTCAATCT
>Zebrafinch_3_(reversed)
CCACTGCACACAACTAAGAAATTCAAGGTTCAGGGTGAAAATTGACAGTTCAGTGATAAATTTCAATCCTTAATTTGATTGGGACCACCACAATTACATGACACAGAGGTGGAATAAAACAGAGGATAAGTAACACCATACCAAGTGTGTCAAAGCAAAACAGACCATACTGGCAGCCTTTCTGAACATGGACTTTGTGCATGTCATCAGCCAAGCTTCACAACTGCAAATTTATATAAGGAAATAGAGAAAACCAAATTGTGGGGGGAACCTACCTGCTGAAACCCAGCTTCTGCAGATGAAGTTTGCCTTATTTAATTACCTAACAGCAGAACTTCAACAAATAAATGTGTTCCTTAAAAAGACAAATTAGCAGGTTGAGGGAATGCTGTCGTTTATTCAGTAAAAAAGGCGAGTCAAAATTAAAAGTTAGCTTTGTTTGCTCTCACTGGTCAGTTTAAAAACACAAATTCAGCCTTCTGACAGGCAATTTTTCAAGGGCTGTTTAATTGCTACCATTTTTCAGCAGTCAGCTTATTTGCAGAATTCCCTGGCATGCCCCAACAACAGCTCTGTGGTTTGCAGAAGCAAGTACTTTCAAGATGAGTACCATTCCTCACCTACATAGAAAAATGTACTTGTAAGT
>Zebrafish_13_(reversed) dna:chromosome chromosome:GRCz11:13:4458073:4458357:1
GGTTGAATGTTAGATATAATAAGCTTTTGAATTATAATAAATAATAATAATAACAAGCAGAATTTAATCATCCAGCTCTCATGAATGTGTAAATTAAAATCACATATCTATTACTTAGAGATGTGTCCTTTTCCTGTGTTGACACTGGAAGCTCACTGCACTGTTAAACAGCTAAGTGCATTAAAATAGATGCAATTCCTCACCCGAGTGGGATTTTTACAGGAGAACACAACATGTAAAAGTCCTGAAAAAAATGTGATTATATCTGGGTATGCACGAGGTGCA
