# Supplementary material for: Conserved enhancers control notochord expression of vertebrate Brachyury
Source: Nat Commun. 2023 Oct 18;14:6594. doi: 10.1038/s41467-023-42151-3 (PMC10584899; doi:10.1038/s41467-023-42151-3)
Supplement: Supplementary file 11 — Supplementary Data 7 [file 41467_2023_42151_MOESM11_ESM.zip › Supplementary Data 7/Tbxtb I sequences.gbk]

LOCUS       Arowana_8_(reversed)       871 bp    DNA     linear   UNA 
FEATURES             Location/Qualifiers
ORIGIN
        1 CATTAGAGGA GCCCAAGTTT GTACCCGACA ACTGATTAGT TTGCAACTGG GTAGCACACA
       61 TGTGCAGCTG ATGAGAGCAC AATGCAGTAA GGCCATTTTA CCTGGAGCGC TGGCAGCAGC
      121 CCTGTCATGC TGATTCAGAG ATGTTCTTTA GAGGTCTGCT CACAAACCTT TGTTGAACAC
      181 AGCCCTGACT TGCTTATCCC AGGTGAGGTC AAAGAATTGT CTCCACACAT ACAGAATGGT
      241 ACACACTGAA GCATGCACAA AGAGAGGCAT ATAAAGTAAG AGAATGATGA AGGATGAAAT
      301 ATTAAGCATT AGTATCATGA GCTCCGAACA CGTGAAAAAC TTGGCAATTC CCTTTGCACG
      361 GAGCACTTAT TAGAACCAGG GCAGTCCTGT CTAAACTGTT ACATCTCACA GACATGTGAA
      421 TTAAACGCGG TGACAGGCCA ATACTTGAAG GTTAATCACT GTGGTTTCTC AGCATGGTGG
      481 ATAGAGTGGG GTCCTGGCAG AACGAACCTG AGTTCCCTCC AGCCTTGGCG GTTCCCTCTC
      541 TGGGAACTGA ACAGCTACAG ATAGATGCAA TTCCTCACCT ATGTGAGCAG AATTTACTCA
      601 TAAGAGGAAA GTACACAGAG CCAACGTGAC CGAGCCAAAA ACTCATCATT AGGCACCAAG
      661 AAGAAAGTGT GACGCGGCCA CAGATATTCC AGAAATGGAA AACAGCTTTC ATAGCTTGGT
      721 AAACGCTGGG TGAGCTCTTT TAAAGAGCAG GCAGTCTTCT CCCTCTGGAT GATGCCTGTC
      781 AGTTAAGCCA GGTATCCTTG AAAACAGCCC ACTGTCTTTT CAAAAGAATT TTGGATCGGA
      841 CGACAACGAT ATTAGTAATG GGCTCAAATT C
//
LOCUS       Australian_crocodile_MDVP01000061.1       497 bp    DNA     linear   UNA 
DEFINITION  dna:primary_assembly primary_assembly:CroPor_comp1:MDVP01000061.1:107025126:107025622:1
FEATURES             Location/Qualifiers
ORIGIN
        1 AGTAGAGACA AAATTTGACA AGCTAATTCC TTAAACTTTC AGAATGTATC CACTTCCTAT
       61 CAGTAGTCAC CCAATAGGTA TAGTCTTGTT GCTTTTATTT CTTCTTTGGT AAGGGTTTGG
      121 TCTGGTTCAG ACAGACATCA ATTCAGTCTT CTAACAGACA ATTTTTCAAG GGCTGTTTAG
      181 TTGCTACTGT TTTCTAGCAG CTGAAGTGTT TGTGGATCAA GTTCCTGCTG GCTTTCTTCA
      241 ACTGCTGTCT GTGTACTTAA AAAAAAAAAA GGAGGCAGGC AGAAGATGAA TGTCATTCCT
      301 CACCTACGTA GAAAAATTTG CTCATAAGGA AAAATACATA GAGGAAAGGG TACTGAAGTC
      361 AGACCCTCGG ACTGTCCATT TTCGAAAATG CATCTCCCTT TATTTCTGAA TTAAAGATAT
      421 CCTTGGCTTG GCTTTATTTC CAAATCGGCA TCCAGTTTGT TTGTTTTTTA AATGCATTGA
      481 AACATAGCCA GTGTGTA
//
LOCUS       Axolotl_chr4q_(reversed)       462 bp    DNA     linear   UNA 
DEFINITION  Ambystoma mexicanum strain DD151 chromosome 4q, whole genome shotgun sequence CM010934.2:170841209-170841670
FEATURES             Location/Qualifiers
ORIGIN
        1 GTGCTATTTC TTCAAAAAAA TCCGTCTGAG TCAGTTAGGT GTGAATTAAA CCTCCTGACA
       61 GGGACATTTT TCAAAGGTAG TGTGCTCTCG TTTCCTGGCA TCGCATGGAG TCATTTCGCC
      121 AGTTATTTTT CTGACCTGAC GGCGTCTTCC CCTCTAACCC TGGCCAACTG CTGCTTGGCT
      181 CTGAGGCAGC CGCCATTTTG AAGATGAATG CCATTCCACA CCTATACTGT AGAATGTACT
      241 CATAAGGAAA AGCACACAGA GGCGAAATAA AACTACGCAG CAGACGCTGG ACAGAGGTTA
      301 TATACACACA GCTTCATGTG GTCCTTTTCA GAGGGACTGC ATTTTTTTCT TGGCTGTCAT
      361 TATTTCCAGA ATACACACGC CTAAAGTAGG GTACTTAGTA ATGTAATTCT AGTCACTTCT
      421 GGGCTAACAT ATTTATGTTG TTTACAGAGG CATTTAGATT AT
//
LOCUS       Bearded_Dragon_CEMB01031415.1_(reversed)       714 bp    DNA     linear   UNA 
FEATURES             Location/Qualifiers
ORIGIN
        1 AGTCCAGTAA CAACAACAAG CTTTGGGGCT CCTCATTTGG GGACATTTAT CCTGAAAAAA
       61 TTGTCATCTG TGATCATTGA GACACAAAAT GCTGAACAGT GAGCTCAATA TCACAGGATG
      121 TCCCCAGCTG CTCACCAACA GAAAAAGAGG TGGAATTTCA CAGATCACTC ATTTTGATAG
      181 CCTGTTTCCC TGGACAGTTA ATGTCCATCT CCTTGGGCCA GCTCACATAA GTGAACTTTT
      241 TCTGTTTGTT ATTATTTTTT TAAGATTTAG CTTGGATACA GACAAAAACC TACTTCATCT
      301 CTGACAGGTC ATTTTTTAAA AAGAATGTTT AATTGCAACG TTTTCCTGAC AGCCAAAGAT
      361 TGAGGAGGGT CAGGCATTTG CTGGCATTTT CAAATAGTTT GTGTTCCTAG AGGCGGGTAG
      421 TTAAAAGACG GATATCATTC CTCACCTATG CTGCAAGAAT TTGCTCATAA GGAAAAATAC
      481 ATAAAGAAGT GATGACTGAA GTCGGACGGC TGGATTGCTC AGCTGTCCAG GCTAGGCAGC
      541 GGCTCTTAGT CCTCCTTCTC CTCATTTTTA AAGCATCTGT TTAGATGGCC TCCCTTTGCT
      601 TTTATTCTAA TTTTGTCATC TGCAGTTGAC TGCTCAGCCA AATATTGTGG TGAACCCTTC
      661 AGGCAGTCCT GGAGGAGACC CTTGATCCAT TCTAGTCCAA GTTCAGGCCG TGTC
//
LOCUS       Bowfin_Aca_scaf_23_(reversed)       844 bp    DNA     linear   UNA 
FEATURES             Location/Qualifiers
ORIGIN
        1 TTCATTCAAA CCTATATGTA GGCCTACACA TATATATTGA TAAAGATAGT TTCATCTGAC
       61 CAGGTTTCCA GTTATATAAT AGTTTAACTG AATTAAATCT CACTGTGACT TAAAATGAAT
      121 CAGTCTTGTA TGCAAATGTC AGCTTTATTT CTTCCTTTCA AAATAGTTCT GAGCCTCTCA
      181 CACTCACAAT GGGCACAAAC ACCAAGAAAC ACACCAGATA AAAAACAATA TTGAATACAA
      241 TTAAATAAGA AACCCAGTGA TAAAGCCGTT TCCCCAGATC TGTGCCAAAC GACTGAGTCC
      301 ACGAGGTCCT GTCATGAGAC CAGAGTTGCG ATATGCAGTC ATTATCAATA TTGAAGGTAT
      361 CAGCCCGTGT CGTTTACATG CGAATTAAAT CCTCTGACAG GATGATCCCC AGTTAATCAG
      421 GGTAATTTGT CTCGCTCTCT GGCCACGAAG GTCTTGGAAG GAATTCGCTC AGTTCCTCGG
      481 AGGCCCGGAG ATCTCAGCCG GGGCGGATAG ATTCCTCACC TATGTAGCAG AATTTGCTCA
      541 TAAAGAGAAA GTACACAGTG CTGGGGTTTA ACTGAGCCAG AGCTAAGTGT CTCATAATTA
      601 CAACCGCAGT GTCTCAGTTT GGACAGAATC TGCCCACTGG AGGCTTGTGC AGTTGTCAAC
      661 AAAAGACTAT TGATTGTGTG TTTGATTCGT GCTCTGTATT GCGGAAACAC ACAATAAATT
      721 AGATTATTAA CAAAACAAAA CTCTGAGTAC TTGAGCACCG ATGTGTTTTC AGCTCTGAGC
      781 GTCTCACCGG GGGAAGGAGT CCTGTTGTCT TTGATTTATA GACCGTATTT CAACCCTTTA
      841 ACCC
//
LOCUS       Channel_Catfish_3_(reversed)       865 bp    DNA     linear   UNA 
FEATURES             Location/Qualifiers
ORIGIN
        1 AGCTTTCTGG AATCATTACG GGGAAGAAAA TTGAAAGAAC ACCAGAGCAG AGTTATGTCC
       61 CTCTCATAAA CGTGTCAATT AAAATCAGTG CGACCGTTTC ATAATCCAGG GTCAGAGAAC
      121 TTGGAGTTAG CTCTGACATT CCCTCGTGTC TGTTCATGAC TGTCCTAAAC ACCTCCAGAT
      181 AGATGCAATT CCTCACTTAA GTGAGTGGAA TTTGCTCATA AGAGAAGAGT AAACAGAGCT
      241 GACTGGCACT GGGCAGAGTA AGCCATGGAA GTGCTGAGAG GACGCTAGTG TTGTGACTTC
      301 AAACAGGCCC ATGAGTTTCT CTGTAAGCTT GGAAAAGCAG TGTTGCTACT TGATAAAATA
      361 GAGAGCTTGT ACCTAGGTAA ATATGATTAA ATATCTTTAT TTTATAATGA AAAGTTCCCA
      421 TAGCCTGTAT CCTGATAGTC GTCATAAAGC AAATCACATA ACGCCTCAAA ACATAGTCTT
      481 GAAACATTGT TGTTGCGAGT TCTGTTAAGA TGAGACCATA ATCTTGTCGC CTCTTAAGGT
      541 TGCTGTGAAG GATTTGTGCA TGTGAAATAC ATGATATGTA TTTGAAGATA TATTGCCAAT
      601 ATAAATGTTT AAGTGGAATG GAGGGCAGAC AAAGGCATTC TGGGTTCTTC AAACCTAGTA
      661 TGTAATTGCC CAGTTTGTAT TTATTACAGA AAGTGTAAAT GCTTTGTTTT ACTTCTCTAT
      721 CATTCACATG TTGTGGTGTT GCTCAAAAGC TGCCTATAGT GAACAAATAG ATGATGGCCA
      781 TGATCATACA AGACATGCAA AACTTTATTT TACTCTGCTA AAATATGAAT TCCTTTTATG
      841 TACTACTTGA CTACTTTTTT AATTT
//
LOCUS       Chicken_3_(reversed)       652 bp    DNA     linear   UNA 
DEFINITION  dna:chromosome chromosome:GRCg6a:3:43060046:43060697:1
FEATURES             Location/Qualifiers
ORIGIN
        1 CACTGTGCCC ACTGACCACG TCCCTCACTG CCACACCTAA ACGTTTCTTG AGCACTTCCA
       61 AGGACGGTGG CATCACCACT TCCCTGAGCA AGCTAACCTT GGCTTAGGGG CACCTTCTCA
      121 CTCACTGTTT CTGAAATAAC TACCTTAATT TTGTAGGCTA TATGGCAACA GGATAACATT
      181 AACTGGGACC GTCAGTAAAC GCCCTATTTA ACTACTCAAC AGCAGAAGTA CAACAAGGGA
      241 AGATTCCCTT AACCTAGTGA ATTAGCAGCC AGACAAGGCT GTTATCTGTG TACTTACAAG
      301 AGGCCAATCA GGGTTAATTT AGCCATATCT GCTGTCACCA AGCAGTTTAG AAGTATCAAT
      361 TCATCTTTCT GACAGGCAAT TTTTCAACAT GCTGTTACAC TGCTACTATT TTTGGCAGCT
      421 AGTGTGTTTG CAGGATTCCT GCTGGCATTC CCTCCTCCCC GTCAACCACC CCAAGGTTTT
      481 CAAAAGGGCC ATTCCTCACC TGTACTGAAA AATATGCAGC TCACGTCTGT GCTCTCTGTG
      541 GCACAGGAGA TGGACTCACC GCTCCCTCAG CATCCAGCTG CTGGATGTTC CGTGTGCACT
      601 GAAACATAGC CTGTAATGCT GATTCAGCGC CCCTCTACAT CACATGTAGG TA
//
LOCUS       Coelacanth_JH126721.1_(reversed)       703 bp    DNA     linear   UNA 
FEATURES             Location/Qualifiers
ORIGIN
        1 AAATAACATA CTGACACCCC CCCCCCCATT GGTTGAACAA GGTCATAATG TTTTTGAATA
       61 TACATATGGA AAAAATAGGG ATATTATTAT ACATTTTCCC TAAAGCTGTC TGTCTTGGTG
      121 CTGTGTAAAT TGAATTCTGT GGCAGGCAAG TTTCCAAATG GTCATCGCTG CTATTTTGTG
      181 CCAGTAAAAT GTTCTGGCGG GTTTTTATTT CAAGTGATCT TTTTTTTTTT TTTTCTGGTT
      241 ACCAATGTGT CTAGAGGCAG GCAGTAAAGA TTGATGCCAT TCCTCACCTA AGTAGCAGAA
      301 TTTTTTCATA AGGAAAAACA CACAGAAGAA ATCAGATCAG TCAGCCCCGT AGATTAACTG
      361 TAAGGGGAAC ATTGTCTCCT TCTTACTCTT AGACAATAAA ACCTCTGTTC TAGAATGCTC
      421 ATCATAACAA TGCAAACAAG AAATAAGCAC ATTGCCCACC TCGTATCTTG TTTCTCTGTG
      481 GCAGCGGGGA ATGGCTTCAA AAAATGCTCA GCTGCCAAAA TCAATGCAGA TTCGACTTGG
      541 GGGACCACTT ATGTACACAG TTTTGAACCT TTCAGATCTG GGAGAGTGAC ACTAAATTGT
      601 GAAAATATAA CTACAAAGGG ACATCAAACA AGGAAAAAAA AAAGTAGTAG TCGTGGGCAA
      661 GCAAAGGTTT GGTCTGAGCC GAGCGAGTTT CTGCTTTGTC TCC
//
LOCUS       Common_Carp_LN591869.1_(reversed)       602 bp    DNA     linear   UNA 
FEATURES             Location/Qualifiers
ORIGIN
        1 TGTCCTTATT GTTGCACAAA AACCACTTAG TAAATACAAA ATATTTATGT AAGAAATCAT
       61 GTTTGTACTA GTTTTGCGAT TTCTGAATAT TTTTGCTGTC CTGCCACCCT GTGGACAATC
      121 TGAATAATTA ATACAAATCT TAGAAGCACA CCAATTTATA AACTGTGACA GAGCTTATAT
      181 TATTCATATT GCATTCATTT TATTAGATGC CATTACAATC ATTATATTTA ACTGATTAAA
      241 CACATCAGTT TGTGTTATTA CTAATACTAT TTTACTGCCT TTCTCATAAT ATAATTCTGA
      301 TTGCTCTATA ATTTGTTTAG ACAGTGAGAG AACAGAAATA ATCAGCTTGA TTTAATTATT
      361 CCTCTCTCAT GGATGTGTAA ATTAAAATGA CTTTTTTAGT TCTTAGAGAC CTCAGTATTT
      421 TTCCTGTGTT GACATTGGAA AGGTTTGGCA ATCATTCATG TTTCCTCTGG CCCCACTGTT
      481 AAACGAGTGG AGTGTCTGAA GATGGATCCA ATTCCTCACC TAAGTGAGTA GAATTTTCAC
      541 ATGAGAGAGG AGAACACAGC GCTGACTTAC AGGGTGCAGA ATCACTCATA AACTTCCTGG
      601 AG
//
LOCUS       Common_Carp_LN594114.1       734 bp    DNA     linear   UNA 
DEFINITION  dna:primary_assembly primary_assembly:common_carp_genome:LN594114.1:40966:41699:1
FEATURES             Location/Qualifiers
ORIGIN
        1 TTTATTGTAT ATGCTACAAA GTTTATGGCA TTTGATCATT AATAAATCAT GAAAAATGAA
       61 ATCATGTCTT TGAAGCATGT AAAGTAGGAC ACTCTGGCAT TCTTTTAATG TTAAATATGT
      121 AAAAAACAGT TTTGTGATTT CTGAATATTT TTGCTATCCT GCCATCCTAT GGACAATCAT
      181 AATAATTAAA AGAAAGATTA GAAACACACC AGTTCATCAT TATCTGTAAC TGAGCTTATG
      241 TTTTTCATAT TGCATTAATT TTAGTCATCA TTAGTACCAT TATATTTAAC TGAACAACAC
      301 ATTAGTTACT ATTATTACTA ATAATATTGT ACTGCCTTTC TCGTAATATA ATTCTGATTG
      361 TACTATAATT TGTTTAGACA CTGAGAGAAT AGAAGTAATC AGCTTGATTT AATTTTTTTA
      421 TTTTATTTTT TATTAAAATC ACTTACTTAG TTCTTAGAGA CCACAGTATT TTTCCTGTGT
      481 TGACATTGGA AAGGTTTGGC AATCTGTCAT GTTTCCCTCT GGCCCCACTG TTAAATGACT
      541 GGAGTGTCTG AAGATGGATG CAATTCCTCA CCTAAGTGAG TGGAATTTTC ACATGAGAGA
      601 AGAGAACACA GCGTTGACTT ACTGGGTGCA GAATCACTTA TAAAATCCTG GGGGAAAAAA
      661 ACTTGTTTAT AAAGATAGGT TCAATATTTA GTTTTAATGG ACACAGCATG ACTATATTGA
      721 TGTTAGTATA AAAG
//
LOCUS       Electric_Eel_RBHW02000017.1_(reversed)       499 bp    DNA     linear   UNA 
FEATURES             Location/Qualifiers
ORIGIN
        1 CTGCTCAGAT GTGATCGGTT TCATTTGACT TCTGGAATGT GAGGGAGAAA ATAAATAAAA
       61 GAACATAATT AAATCAGTAG AATTTATATT CCTCTCGCTG AATTGTGAAT TAAAATCAGC
      121 TGTGGCAACT TCATAATGCA CGGTCAGCGT GCTCACTGTG TTATTCCCCC AATTCCCTTT
      181 ATAACCCCCT AATGTCAAAC TCTGACTGTG GTAACCTCCT TCAGATAGAT GCAATTCCTC
      241 ACTTAAGTGA GTGGAATTTG CTCATAAGAG AAGAGTAAAC AGATCTGAAT TACACTTAGC
      301 AGGGTCAGCT ATGAACATTG TAAGAAAAGA GTAGTGTGTG GGGTCTTTAA ACAGATCCAT
      361 CAGACTTTTC TTTAGAATAT AATATAATAA TACATACTTT GATAAGTAGA CCCCCACATA
      421 TGAGAGGTCT TTCAGGATCC ACATAATATT GAGTTTTGAT TCTGTTAAAT ACCACCTCTA
      481 TGAATTATTT AAGGTTTTT
//
LOCUS       Eshark_KI635888.1_(reversed)       448 bp    DNA     linear   UNA 
DEFINITION  dna:primary_assembly primary_assembly:Callorhinchus_milii-6.1.3:KI635888.1:78244:78691:1
FEATURES             Location/Qualifiers
ORIGIN
        1 TTTTGTCTGC AGGTAATACT TGGAAAATAT TCAGCCTTTT TTTTTGGATG ATTCAGTGGT
       61 TGTTGCCTGC CTGTGAATTA AATTCTATCC GAGGTCGTTC CATAAAGGTT AATCACTTCA
      121 TATTTCCTGG CAGTTAAAGG GCCCTGTGGG GTTGCAGTCT GCTTGTTCTG TGTCACAGTG
      181 CTGAGTGTGT GGGCAGGCTG CAGGGATGGC TGCCATTCCT CACCTATATA GCAGAATTTG
      241 CTCATCAGGC AGTGTACACA GAAATAGAAT CACTGGCTCT CAGAATGAAT TAACCCTTTC
      301 AACAGTCGTT CTTGAAAATA GTGCTATAGG GTGGTCAGTT TAGGTGTACA TTCAATATTT
      361 TGTGCAACGG ATCTGTCAGA GGTGGCGCCC CAATTCCATT CTCAATTGCA TATCCATTAA
      421 GCAGGGCCGA CTACATTGGA GTTGTGGC
//
LOCUS       European_Eel_18_(reversed)       699 bp    DNA     linear   UNA 
FEATURES             Location/Qualifiers
ORIGIN
        1 ACAAAAGGTG AATAAAGGTC TATCTTAAGG CGACTTTGGG TTAGTTGTGC AGCCACTGAC
       61 CACATGACAG AGAGGAAAAA ACCTGTCAGA TGCAGTCATG GGGCAAGGGG CGGAAATGTA
      121 GTGATTATTA ATTCGGAGAG AATCGTCCTC ATCTCACGGA TCTGTGAATT AAACTCAGTG
      181 ACAGGCCGGG ACTCAAAGGT TAATCACCGC GGTTTCTCGG CAGACGTTGG CCCGCGTTCT
      241 CCGGGTCTCG GCAGCTTTTT CTCTGCGATC TCAGCCGCTG TAGATGGATG TAATTCCTCA
      301 CCTATGTGAG CAGAATTCTC TCATAAGAGC AAAGTACACA AGGCCGAACT GGGCCAGTCA
      361 CCAACCATCA TTAACCATCC AGGAAAAAAG TCCGGAGCCG CCGCAGAAAT GTTACAAATG
      421 CAAAACAACA AACTTGAGAT GGGACTGTAA ACATTTGATT TAGCCTACCT GTGTTTAAAG
      481 TGCTCCAAGC AGAGCGTATA TTCCAGGGCC TTCTCCCACG AGTTTACGGC GCAGACGTGG
      541 TACAATTCCG AGCAGCTACT TTGAGTGAGG CCTCGAGGAG CATCGGTCAC AAAAATATTT
      601 ATACGATCCA AGAAAATAAG GTGTTTTATA AACATGATCC CCAGTTGATA CTGCTAAATC
      661 AAAACTAGGA AATAAACACT GGACACATAA CAAAACTAC
//
LOCUS       Gar_LG16       471 bp    DNA     linear   UNA 
FEATURES             Location/Qualifiers
ORIGIN
        1 TATTTTTTTC CAACCGTGGT AAAATGACCG CACACGACTA ACCGTCACTG CTCATGAGGC
       61 AGCGTTGCGA AATGTGTTCA TTATTAATTT AAAAGGCATC TGTCTTTGTC GTAAATGTGT
      121 GAATTAAAAT TTTCTAACAG GTGGGTCTCG GGAGGTTAAT TGCGCTAGTT TTTCGCCCTG
      181 TCTGGCCCTG AAGAGTCTTG TCAGGAGTTC ATTCAGTTTC CCCTGGTCGC AGAGTCGCCC
      241 CTGGGACCTT GGCCAACAGA GATGGATGCA ATTCCTCACC TATGTAGCAG AATTTGCTCA
      301 TAAGAAGAAA GTACACAGTG CTGGACTTTC TAAGCCAGGG TCCAGCAGTA ACCAGCAAAG
      361 AAAAAAGTGC AGACCCATGA CAGAAATGTT ATGGATGGAT AGCTCTGCAA ACAAGTAGTT
      421 TTTCATATAA TTAAAACTGC AGGGTCCGCC GGTCTGTAGG AATAACCCCG A
//
LOCUS       Goldfish_13      1078 bp    DNA     linear   UNA 
DEFINITION  dna:primary_assembly primary_assembly:ASM336829v1:13:21809024:21810101:1
FEATURES             Location/Qualifiers
ORIGIN
        1 TCTAATGTTT ATCTTATACA GTGTATATGC TGTGTGCAGG ACACACTGTA TTGACTATTC
       61 CTTTCCAAAA ATAAGTCTTT ATACTTTACA GTCGATCATT CACCATGCTC TTCTCTCATT
      121 TTCAGTTTAT TTTAATGTGA CATCAGAGTA TGTGCCATAT ACCAACAAAA TGCAGCAAAA
      181 GTATAGGGTA TCAATTCTTG ATATTTTACT GAAGCTGTTA CAGTCAGTTA TAGAAAGGCT
      241 TTGCTTTGAG ATTGTTAGTC AAGAAAATAA ATAAATGTAA CTGTCCTTAT TGTTGCAAAA
      301 CAACCACTTA GTAAATACAA AATATTTTAT GTAAGAAATC ATTTTTGTAC TATTTATGCG
      361 ATTTCTGAAT ATTTTTGCTG TCCTGCCACC CCGTGGACAA TCTGGATAAT TTATACAAAG
      421 CTTAGATGCA GACCAATTTA TCATTAACTG TAACAGAGCT TATATTATTC ATATAGCATC
      481 CATTTTATTA GATGTGATTT TAATATTTTT AACACATTAG TTTGTGTTAT TACTAATACT
      541 ATTTTACTGT CTTTATCATA ATATAATTCT GATTGCTCTA TAATTTGTTT AGACAGTGAG
      601 AGAACAGAAG TAATCAGCTT GATTTAATTA TTCCCCTCTC ATGGATGTGT AAATTAAAAT
      661 AACCTTTTTA GTTCTTAGAG ACCTATTTAT TCTTGTGGGA CTTTGGAAAT GTGTGGCGAT
      721 CATTCATGTT TCCTCTGGCC CCACTGTTAA ACGAGAATCT GAAGATGGAT TCAATTCCTC
      781 CCCTAAGTGA GTGGATTTTT CTCATGAGAG AGGAGAACAC AGCGCTGATT TACTGGGTGC
      841 AGTATCACTC ATAAAAGTCC TGAAGAAAAA AGGTGCAAAG ACGTCTGAGT ATCCATGAGG
      901 ACTAAGCAAT CTCTGAAGAA GATCCATTTA AAAGAACTGC TTGTTCAGCA CTTTGTTTAA
      961 AGCTGGAATT AAGCACAATA CAAGCGTATT TATAAAGATA CAGTAGGTTC AATATTTAGT
     1021 TTTAATGGAC AAAACATGGC TAAGTTGATG TTAATATAAA AGTTTTATAT GCTTTAAT
//
LOCUS       Goldfish_38_(reversed)       537 bp    DNA     linear   UNA 
DEFINITION  dna:primary_assembly primary_assembly:ASM336829v1:38:20194618:20195154:1
FEATURES             Location/Qualifiers
ORIGIN
        1 AGTAATCAGC TTGATTTAAT TTTCCCCTCT CATGAATGTG TAAATTAAGT TTACTTAGTT
       61 CTTAGAGACC ACAGTATTTT TCCTGTGTTG ACATTGGAAA GGTTTGGCAA TATGTCATGT
      121 TCCCCTCTGG CCCCACTGTT AAATGACTGG AGTGTCTGAA GATGGATGCA ATTCCTCACC
      181 TAAGTGAGTG GAATTTTCAC ATGAGAGAGG AGAACACAGC ATTGACTGGG TGCAGAATCA
      241 CTTATAAAAG TCCTTGGGGG GAAAAGTTAC ATCTGAGTCT TACTCAACCC TTTATTTAAA
      301 TCTGAAATTA ATCACAATAC ATGCTTATGA ACAGATGTAA TATCTGCGAA ATGTTTTAGA
      361 TAAAAGTTGT TTATAAAGAT AGGTTCAGTA TTTAGTTTTA ATGGACACAG CATGACTATA
      421 TTGATGTTAG TATAAATGTT TTATCCATGT ATGGCATGCA TTAATTTACA TGCATGCATT
      481 TATTATATTA GTTCTGTATG TTTTCCTCTT TTTTGAGAGA ATAATAGCTC TTATTAC
//
LOCUS       Human_frag_I       604 bp    DNA     linear   UNA 
FEATURES             Location/Qualifiers
ORIGIN
        1 CATGCTGCTT TCCTGTTAAA GATCAGGATT TTGCTAACAT TGTTTTTGCG GGTTTGTATG
       61 ACAGAGACAA GAAAGCACTG CCCCAAACAC AGAGGGAAGA CCACCCTCTG GTACGAATCA
      121 AAGGAGTTGC CCTAGAGCGA GCACACACTG GGCCTCATTT GGCTCTGACT TCTTTGAGGG
      181 GTGCTTTTGC TTTGCTCCCT GACTGCAGGC GGAGTCCCCT TCCATGCTGG TTGCTGTGTG
      241 CTCTGTTCTT AGAGGCCAAG TGCTGGAAAT ACACGCCATT CCTCACCTAT GTGGGAGAAT
      301 GTGCTCACCA GGACAACACA GCGTTCAGAC GGCACTGAGG AAAATTCCTT GGGTCTGAGT
      361 GATGGATGGA AGATGGAATG AGAAACAGGA GGTCGTGTGT ATTCTAATTA AAAGGTACAT
      421 GTTTTTAAAG AAAGTGGCAC ATCTTAATAG TCTCTTGAGG ATTTATTTTT GACATGGATA
      481 ATTAACTACA GTTTGAGCCA ACTTGTGTGT GATTTATTTG TAGAATGTCT CCTATAGAAA
      541 CTACAACTGC TGTTCATGCG ACTAGGCCTA ACTTTACTTT CACATTGGGG AAAACGGTTT
      601 GAGA
//
LOCUS       Mexican_Tetra_25       890 bp    DNA     linear   UNA 
DEFINITION  dna:primary_assembly primary_assembly:Astyanax_mexicanus-2.0:25:43918231:43919120:1
FEATURES             Location/Qualifiers
ORIGIN
        1 GTCTGGTCGT TAAATGACAA TTGACAAATG AAAATTGAGT CTCTGGGAAA ATTCATGAAC
       61 TAATTCACTA TTCACTATAT AATGTTTACT GTTACTATTT ACCTTTAGTC TTTCATTAGT
      121 CATTTTGTTT AGTGTGTAGT GTGCCAAAAT GTCCTTATAA AATTTAGATT ATAAATATGC
      181 CACATAAGTC CACACAAGTT CTAAAAATCA GTTAGTCTAA ACCCCTATAA GAAAGAAGCA
      241 CTTCTCACAG TTTAGGCCAA TAAAAAATAC AAAAGTTTAT AGCCCAGTAA AGCTACTGTT
      301 TTATCCATAA TTGTAAAAAA GGAGAGGCGG CACATTAATC TTTCTTCTTA TTCTTCAGTG
      361 CGTCAGTATC ACGGCCTGTT TCTGATCCCC AGCTCACGAG CAGCTCCGCG TCACACAAAG
      421 CTCATAAAAC TCTTAAACGT ATTACTTCGT GCAGACTGAA CTGCAGCATT TGCAAACTCC
      481 ATTACAGATC TGACGTTTTC CTTTCATGTC AGTGTTTAGT TGTTAAACTG GTTTTCAGAG
      541 ACACCTGGTG GCCAGTTTCA GGAAGGACTG CTCACCACAG AAAAACTTCA GCCACTGTAC
      601 AATTCCTGTT CCAGACTTTT CTACTTTTGT TTAGTTTATG AGTTCAGTGC AGCTTTAGAT
      661 TTCTGGACTC AACAGTAATT AAATATGGAT AGGATTTATG TTCCTCTTAC CGAGGTGTGA
      721 ATTAAAAGCA GTGGGGGCAG TTTAATAACA GGAAGGCTCT AGCTTCACTG CTAAACTCTG
      781 TGTGTTGAAA GCTCCAGCAG ATAGATGTGA TTCCTCACTT AAGTGAGTGG AATTCGCTCG
      841 TAAGAGAAGA GTAAACAGAG CTGAATGTGT CGAGGGAGGG GGTCTGGTCT
//
LOCUS       Mouse_frag_I_(reversed)       362 bp    DNA     linear   UNA 
FEATURES             Location/Qualifiers
ORIGIN
        1 TCCCAAACAG AGACAAAGGT CCCTCTGTGA GCCCTGTGGG TCTGGCAGTG CAGTGAGCAC
       61 ACTCTGTCAT GTGGCCCTGG CTTCTTGCCC CGTCTGGGGT TCAGGCAGCC GCCTCCTGAG
      121 GCTGGCTCTG TGTGCTCTGT TCTTCGAGGC CAACTGTGGA AAATGCATGA CATTCCTCAT
      181 CTAGGTAGGA GAATGTCCTC CAGGACACAC AGTTCAGAGG GCACTGAGGA AAATTCCTGT
      241 GTCCGAGTGA TTGATGGAAG GCAGACCGGG AAGCAGTCTT GGATGCAGCA GCGATAGTAT
      301 TTTTTGATTT ATTTCTGGCT GGATAATTAA GCACGGCTTG CACGGTGATT TGTATTTGCT
      361 GG
//
LOCUS       Opossum_2_(reversed)       380 bp    DNA     linear   UNA 
FEATURES             Location/Qualifiers
ORIGIN
        1 CTCTTGTTAC TTTTAAAGGT CTGTGCTACC ATGAGCATAA ATTGCATTAA GAATGGCACA
       61 TTTATAGAGG AAATACATTT ACTTTTGATT TCTGACAGTG GCCAGGGTCT CCATCTAAGT
      121 CTCTCCCATG TTCTGTTCTC TCAAAGGCCA GTTGTTGGAA AGGAATGTCA TTCCTCACCC
      181 ATGTAGGAGA ATTTTCTCAT GAGGAAAAAT ACATAGAGTA GAACAAGTAG TATTCCTTGG
      241 ACCTGAGTTA CAGGAGGTAG TGTTCTTCTA AGTAAATATT GGCTGCATTT GTGGATGAAG
      301 AGTTCCTTAT CTAAATTTTA CATTAAGGAT TTTTAACATT TATTACCATC CATATTCCTA
      361 ATCATAGTTA ATCTCTGGTT
//
LOCUS       Painted_Turtle_KK083002.1      1014 bp    DNA     linear   UNA 
FEATURES             Location/Qualifiers
ORIGIN
        1 CATAGCTTAT TACAGTAGTT TGCTAGGAGT GGTCAGTTAA GAGTAACCAG GAGGTACATC
       61 TTATTTCTTT GTTAGATATT TGGCCTAAGT CAACTAGGCA TCAGTTTAAT TTTCTGACAG
      121 GACTTTTTCC AAATACCGTT TAATGGCTAC CGTTTTCTGG CAGCCAAAGC ATTTGTGGGT
      181 CAGGTTCCTT CTGGCAGTCT CTGATGGCTG CTGTGTTTTT AGAGGCAGAC AGTTAAAAGA
      241 TGAATGCCAT TCCTCACCTA TATAGAAGAA TTTGCTCATA AGGAAAAATA CATAGAGGAC
      301 AGATTACTGA AGCCAGACCC TCAGATTGTC CAGTTTCTAA AGTCCTTCTC TTTTCTTATT
      361 CTTGAAAATG TTCAATTTTA AACACATTGA AGCATACTAG TGTAATTTTA GGTTATCGCT
      421 TGCAGCTGGC TTAAAAGTAA TAGGAGGAGA CTTAACTAGT ATTAAGCACC TTGCAACAAG
      481 CAGGCACCAC TGTTTGGTTT AACATTCTCT CCAATTGAGT CAAAGATTGC CAGAAATATT
      541 TAGAGGAATT ATGCAGCTTT TAGAGTCTCG CTATTCATGG CAGCGGACTG GGAAGGTTGA
      601 CAATTCAACT GTCTCTTGAA AATGCACAAC TAAAAGAATT AAAATAAAGC AGAGTTAAAG
      661 TGTGAGCCTT ACAACATTAA GGGAAAGCAC TGAAAGAAAG AACAAAAGAG AAAAGTCTGA
      721 CAAAACACCT CAATATACCA GGCAACCACA CCACAATCTT TGCCAGCACA GACTAAGGCA
      781 CCTGACCCTG AGGCCATCCC TCTAAAAACT AGTATTGTAC ATTTAGGTAA TATAGTTATG
      841 TGAAGGAATG CCCTAATTTG TAAGGAAACA AGCTGACAAA CATGTCAGAT CAGACAAGCC
      901 TTCTGAACAA ACACATACAA AGAGAGAATA CTACAAATGA GGAATCACCA GCCAGCCCAT
      961 GAGGCAGCTA TTGATGAAAG CAAGGAATTT CCTGCTGTCA GAATAATAGT ATTA
//
LOCUS       Paramormyrops_PGUA01000195.1      1592 bp    DNA     linear   UNA 
FEATURES             Location/Qualifiers
ORIGIN
        1 GAATTGTACT ATAGGCCTAC ATACCACCCT TTTATATATT CATGTTACAA ATCCGGCAAA
       61 TCTGCTAACA AAGTAGTTGA AGCATGATAT TTATAGTAAA TAAGCTATAT TTACTAATAA
      121 TATCCTTTAT AAGAAAAACG TGAAGCCTTC AGCATGCGTT CAGTGATTTC ACACTGTCTA
      181 TTTTCTCCTT AAGTAATTCG GGGAAACTAT TCTCGACAGC ATCTTTCTCA CTGCTCTGCG
      241 CGGAAAGCTC ATATTCAGCC GCTGATAGCT CCACAATTAG GTGACAGGCC ATGCAGCCGA
      301 TGGCGTACAA TGCAGTATAA CGATTCGAGC TTTGCTGCTA CCCAGAAATC CACACTCCGT
      361 AAGCACTGGC TCTTTTCACG CCGAGTCTAA GGTCATTGCG AAGGTGTGTG CACGTACAAC
      421 AGCTGAAAAT AGGACACGTT TTCCGTATTG GTAGTTTGAA TTATCCGAAT TAAATACACA
      481 CACGAAGTCA CGCACGGATG TGCCCTCGTG GAGCGAACTA CTGCTATATA GGGTGCATTA
      541 TAATATAGCG GTTTAATTTT AGAGTGACTT GTCCGGTCTC ACAGGCATGT GAATTAAAAG
      601 CCGTGACAGG CCAATACTCG AAGGTTAATC ACCGTGGTTT CACGCCTTGG TGGACAGCGC
      661 AGGCTTTTGG CAGACATTTA GGCAGCGTTC CCCTCGTCCC GGCGTTTTCG TCTGTGGGAA
      721 AGAAGCCGCT GAAGATAGAT GCAATTCCTC ACCCATGTGA GCGGAATTTA CTCATAAGAG
      781 TTAAGTACAC ACAGTCTTGA AGCGGCTCAG CCAAACACCC CATAATAAAG TGCAGAGGAT
      841 CCAGAGATTC AGCACCAATA GAAAACGACT AATTCCTGTC TGATGGAGAC GTTATTTATG
      901 TTCGAACACA GGCAGAATTG ACAAGTTTCG TGGGTAACAT TGGTAATAAG CAATAATAAG
      961 TAACTGCTGT GTATCTCCTC CTGTTTACAT TGACTAAACA GGGACTGATT GTCAGTAATC
     1021 TTGAAAAAAG TGGTTTAGGT TACAAATGTC GTGAATTTCC CTTCAAAATG AATAATTTCA
     1081 AGGATGTGGC AGGGGTTGCT GACACTGGAA GGGTAAACAC AATTAGCCTG TGACTTGTGT
     1141 ATTCATGCCA CAATTTAAGA TCCCAAACAT GTCTGCATAG TCATACAAAA TGTTTCAGAG
     1201 GGACCTACAT CTGGAACAGG TATAGCTGAG AGTGCCTGGT GCTTTATTTA TCCACAATAT
     1261 GGAGCCTGTA AATCTGGAAA GAATATATTT GTTGACTGCT ATTAGCAGCT GAATTGGTAA
     1321 TCATTATGAA CATGCCAGAT TTTTAACACT GAGTATTTAG CTGATATTTA ATTTTTGAAG
     1381 CAAGGTGGGA AGATGGTGCC ACTTGAGTGT TGTGCTGTTA ATGCTGGGTG ATGTATGACC
     1441 AGACTGTTAT TGCAGAATGG TGGAGGTGAG AGTATTTCCC CCTCTCTGCC TTCCTCCAGA
     1501 TGACTCAAAC ATGCCCGGTG TGCTCTCCGT GCTTGCTAAC CTCTGTTGCT GAGCGATGAA
     1561 CCCTTGGCGA CCCCCACCAG CCAGCACTTC AA
//
LOCUS       Reedfish_15_(reversed)       757 bp    DNA     linear   UNA 
FEATURES             Location/Qualifiers
ORIGIN
        1 AGGTAACTAA ATTAACTGTA ATCCGCTGCT CTGACAATAT GGCTGTAAGA CACGTAGGAC
       61 CCAATTCCTG GTTCTAGCCT AAGCTACTCT GCAAAGGTCA GCTCCAAAAG CATTGCTCCC
      121 TTGCATAGTG ACACATTTTA CAGGCCTAGA AGCCGCTCTG TTTACTTGTC AATATACCTG
      181 TGTGCCTTGC AATATATCTC TTTCATGGAA GAAGGAAATT TTAATTAAGA GGGTAAAATG
      241 TTGACCTTTA AATGGGACTC GATCACTGAG CAAACAGCAA TAACATCTGA GGGCATTGCA
      301 AGTGCCTGCC AGAAGGCTGA GGCGGATAAA TGCAGTGACT ATTAATTTCT GCGGATTTAA
      361 TCGGTCCCAT GTACGTGCAA ATGAAAATCT CCTGTCAGGA TGATCTTTAG AGTTTAATCA
      421 CTGCTAATTT GTTTTGCCAA GTTGGCTGCA AAGTGTCTTG GCTACAATTC ATGGAGAAGC
      481 TCCTGAAGAC AACTGCATCT TCAAGACTTT CTGGCAGCCG AAGCAGACGC AATTCCACAC
      541 CTAAGCTACA GAATTTGTTC ATCAAAAAGT ACACAAGCTC TGGAGGTGTG GAGACAGATA
      601 ATCAGCCCAA ATATGAGACA AGGAGAAAAG GCTCCCACCC AAATATTTTG TTTGTAGCCA
      661 TTCAGCTTTA GCTGTGCTCA AGCTATTAAT GTTGTGAGGA GTGAAGATAA AAAGCCTACT
      721 ATTAATAAAG CTTTCCTCTG TTGATTGTTT CTACCTA
//
LOCUS       Sterlet_CACTIF010000188.1_(reversed)       386 bp    DNA     linear   UNA 
FEATURES             Location/Qualifiers
ORIGIN
        1 TTCCTCTGAC AGGATCATCT GCAAAGGTTA ATCACAATCA TTTTGTTTTT CTATTTGGCT
       61 GTGAAGGGTC CAGGCTGGAA TTCATAGAGG CTCTCCCAGT AGCAGCTCAG GTTCTGAGAT
      121 TTCAGGCACT TGAGAGGGAT GTAATTCCAC ACCTATGTAG CAGAATTTGC TCATAAGAAG
      181 AAAGCACACA GTGCTCAGGT TATTGAGCCA GATCTTGGGA TTAACCAGGA GGGAAAAACG
      241 CAAGCTTGTG AAAGCAATGT GACGGATGTT CCTAAAAGAG CTTCATCCTC TATGACAAAT
      301 CATCCTGAGT AACTCACTGT GCTCTAAACG ATATAATGGG GAGTTCCTGC TAAAGTGTGT
      361 AAAATATGTG TTTTAATTAT TGACTT
//
LOCUS       Sterlet_CACTIF010000209.1_(reversed)       565 bp    DNA     linear   UNA 
FEATURES             Location/Qualifiers
ORIGIN
        1 AATGTGGTGA ATGTGGTGGA GAAGAGAGAA TTTATTTAAA AGGGTAAAAA GTAAACCTAT
       61 CAAAGAAGTT CCATCGCTGT ACAAACAACA ATTATATCCA AATGCTTGTT GGCAGGCAAA
      121 TGTGGAGAAA TTATTATTCA ATTAAAAAGA CTCAGCTGGT TTTGTGTACA TGTGAATTAA
      181 ATCCTCGGAC AGGATCATCT GCAAAGGTTA ATCGGCATCA TTTTTGTTTT TTTCTATTTG
      241 GCTGTGAAGA GTCCTGGCTG GAATTCGTAG AGTTTCTCCC AGTCACAGCT CAGTCTCTGG
      301 GATTGCAGAC ACTTGACAGG GATGTAATTC CTCACCTATG TAGCAGAATT TACTCATAAG
      361 AAGAAAGTAC ACAGAGCTCA GGTTATTGAG CTAGACCCTG GGATTAACTA GGATGAGAAA
      421 ACGCCAGCTT GTGAAAGCAA TGTGACGGAT GTTCCTAAAA GAGTGGCCCC ATCCTCTATG
      481 ACAAACCATC CTGAGCAACT CTCTGTGTAC TAAACAGTAT AATAGGGGTG TTCCCATGAT
      541 TTAATGAAGT ACAACCACTG ATACA
//
LOCUS       Thorny_Skate_8      2254 bp    DNA     linear   UNA 
FEATURES             Location/Qualifiers
ORIGIN
        1 TTTTAAATCA TCCTTCCATA AACTAGGGTT CTGCCCAATT CACCTCTAAT ATATTGTGAA
       61 CATTGGATTT TATCGATAGG AATTATGTGC TACAATGCAG ACAGCTATAT TTGGCATTCA
      121 GTATCTTCCA CTTTGTTCTA TCTATTAGAC CCGAGTTTGA CCTGATTGTA CTTATGTATA
      181 GAATATCTGA ACATTGCACC ACGGTACACG TGAGAATAAT ATCTAAAGTT AAATGTAAAC
      241 GTAATTTAAA GGTCCTATAG CCAGTTATAG GTCACTTTCC AGAAAGGCAA CCATGGATGG
      301 AAAGTTGGAA GATGTGAAGA TGTTTAATAT ATTGGAATGA TGTTATTGCC ATTGAGTTGC
      361 ACAAAGTGAA ATCATGCAAG GAATGTTTAT GTGTGTCTCT GATTTCCCCC CAGCTGAATC
      421 TAACTGAGTT CACTGACTGA GATATTTTAT ATCAGGCAAG TTGATAAGAA ATTACTCTGT
      481 ATGGGTACAG AAAATTTTGG GCTGAAAACT GAGCAGGTTT TAGAGTAATA AAAATGATCT
      541 CTCCACCAGC GATCCTTTAA AACCTTTGTT TCAACGATTT TAGTAAAACA CAAGAATAAC
      601 TGGGCAGATA CGGTACCCGG GAACTATTGG CAAATAAGGG AATGAAAAGA GGCAGTAAAA
      661 TTGAGCCTGT TCTAGTCGTT AATCAATTTG CAGTAACTTT TCTCGGTAAA GTATTATCAA
      721 GATGGTGTCA AGATAGTTAA TTTCCACCCA AGTAGGCGTG CAACTTGGTT TCACTTCATA
      781 TAACTCAATG GGGTTTAAAT AATTCCAATA TAATAAACAT ACTTCCAAAG AATGTATCTG
      841 CAATTAATTT AACTGAACAG GCATAAGTTT AATGGATGAC AAGTAAATGT GGAAAGAAGC
      901 AACATTTCAT TTTTGAGGAT TCAATGGTTG TGGTCTAAGT GTGAATTAAA TTTTGTCCGT
      961 GGGTCTCAAT AAGGTTAACT GCTCAATATT TTCTGCCAGT TAAAGGCTCC TGCCTGCTTT
     1021 TTTCAAGGTG ACAACGCTGA GGTTTCAACT CGGCTGCAGG CATGGTTGCC ATTCCTCACC
     1081 TAAGTAGCAG AATTTGCTCA TAAGGCAAAG TACACAGATG TGGGAATGCA TGGTGTCACT
     1141 GAAACGTTTA ACCCCTTCAG CGATTCACTC ACTTGCACCA GATGCCATGC TACAATATAC
     1201 AGAGCAATGT GGAGGAAGGA ACTGCAGATG CTGGTTTAAA CTGAAGATAG ACACAAAAAG
     1261 CTGGACTAAC TCAGCGTGAC TGGCAAAATC TCTGGGGAGA AGGAATGGGT GATGTTTTGG
     1321 GTCGAGATTC CTCTTCAGAC TAGTTAGGGA TAAGGGAAAC AAGAGATATA GACAATGATG
     1381 TAGAGAGATA AAGAACAATG CTTCAAAGAT ATGCAAAAAA GTAATGATGA TAAAGGGAAC
     1441 AGGCCATTGT TAGCTGTTTG TTCCAGAACA ATATGATCTA GAAAAACTGA ATATATTTCA
     1501 TTGATGGAGG AGCTACAAAG GGGGACAATT ATTTCTGATT ATTAAGAGAT TAACATTGCT
     1561 GAGGGTAAAT AACATAAGTT TTATCTGCCA CCCTGTTTTG CCACTAGTCA TTTAACTGGT
     1621 CAGTGTATCA CTGAAATGGA GTACGAGTTC CCTCGGTATT CTCCAGAGTT CCACCCTCTT
     1681 CTAATAGTAT TTCGAAAGAC CTCCGATGAT CAGCAATTTG ATAATTGAAG TTTATTTTAG
     1741 CAGCTTAATT CTCCAATTGT GACATCCAGT TACTATATAT TTGAACCAAC AAATATGTGA
     1801 GCTAGCACTC TATACACCTT TAACAATAGA AGTAAAATTT CATTATCAAA CCTCCAAATT
     1861 CCAATTATTC AATCAATGTT TCGATGTTGG TTCATTCCTT AAACTGCCCA TTTGGGTTAA
     1921 CTTGCATCCA CTACTTTTCT ATTGACTCTG AAGGGAGCAT TGAATCAGAT GTGGGATGCA
     1981 CAGACTTTAC CACAGATGAG ACAAGTAATG CTAGATATTG TTGTATGTGT GTTCATTGCC
     2041 TTCTGCAACA GACCTTCCAC AGCTTGTCCA TATTGGGGAC ATTCCGCATG TCCATATTGG
     2101 AGACATTCGT TTCTTTGGGA TACTGCCTCC ATTCTTCACA TGTTAATAAA TGCAATAAAA
     2161 ATATTATCTT CTCCCTCAAA CTGAAAACCC GTAGGTGTGG AGCAAACTAT CTGTTTGTTC
     2221 GTGCTGCTTG ATGTGTAGTA AGAGATAACT AAAT
//
LOCUS       Tiger_Snake_ULFQ01000071.1_(reversed)       375 bp    DNA     linear   UNA 
FEATURES             Location/Qualifiers
ORIGIN
        1 TAAATCAGCC TGAAACCAGA CAAACATCTG TTTGACTTTC TGACAGGCCA TTTTTCTAAG
       61 GGTGTTTAAT TACAGCTTCT TCCTGACAGC CAAAGATGGA AGAGCCACTT GTTGGCAATC
      121 TCTGACTGGT TGTGTTCTCA GAGGCAGGCA GTTAAAAAAT GACTCCCATT CCTCACCTAT
      181 GTTGGAAGAA TTTGTTCGTA AGGAAAAATA CATAGAGAAG TGCTTGCAGA AATCAGATTC
      241 CTCAGCTGTG TAGGCCCCAT TGCTGGTGCC TATGGAACCC CAAAGGATCT GTTTAGGTTA
      301 CCTTCCTTTT ACTTTTATTC TGTTTTTCTG ATTTGTAAAT AATGAATCCT CTAATAATAC
      361 AATTAATTAT CTAAG
//
LOCUS       Tuatara_QEPC01013103.1      1076 bp    DNA     linear   UNA 
FEATURES             Location/Qualifiers
ORIGIN
        1 TGAAATGGTC TTGTGTATTT TAATAAGGTT CTGTCAAAAT TACTGCAAAC ATTTATGGAA
       61 TTTAACAAAG AAAAGATGCT CCTGCCAAAC ATCCTACTAC AGCAGGGTTA TGCTTAATAG
      121 GGATAATGCC AAAGGAAGGG TTGGAGAAGG AGAAGAGTAT TCATAATTAT TGTATAGTTA
      181 AGTTTATCCT TTAAAGAAGG CTACTATTAA AGTTATATCT GTGTGATGAC AAGAGCTTCC
      241 CCACTACCTA CAAAGAAGGA CAGTACATGC CATGGGGAAA TCCCAAACAC AGTTGTTTGT
      301 TTGTTGCTCA AGCCAGTTAG GCTTGAGTCA CTCAGCTGAC AATTTGCGTT AAGTAAATAA
      361 TAGTCAGAAT TGTTTGTTCA AATTCAGCTG CAGATCTGAA GTTGAATAGC TTCCATGACA
      421 CTTTTTGGTT TGCAAACGTC AGCACAGCTG AGCTCTAGTA GCCTAAGTAA GCAGACTTTA
      481 AACTTGAATA CTTGCTGGAA TTTTGAATTC TGCATGTGAT GGCAGTCAAA ATGTGTGTTG
      541 TCTTTATTAT AGAGGATATA ATCAGCCAAT GGAGGAACAG AAACTGTGAC ATAATTTACA
      601 ATGAAACAGT GCAGTGCAAA ATTCCTAGCA TATCAAATGC TCACTATTTT TATTAGCGAA
      661 TAAGCTGAGA ATTTTGCAAG CAGAAAGTTA CGGTGGCATT CGAGAAGTTA TTCATTCTGG
      721 ATTTACTCCC TCCACTTTAG CTGCATATTA CTTTGCTTTT CATGGCCAGT TAACATGTAC
      781 TTACTCTTAT GGAGAAAATT AACTTGCATC TTCTTTATTA AAGAATTGGT CTGGCTCAGA
      841 AGAGCATCAA TTTAATCTTT TGACAGGCAG TTTTTCTAAG GGTGTTTAAT TGCTACCATT
      901 TTCTGGCAGC CAGAGCATTT GAGGGTCAGG TTCCCTTTGG CAATCATCAG TTGTTTGTGT
      961 TCAGGATGAA TGCCATTCCT CACCTATGTA GGAAGGATTT GCTCATAAGG AAAAATACAT
     1021 AGAGCAATGA TTACTAGAGC CAGTTCCTGA GACTGTCTTG TTTCCAAAGT CAATCT
//
LOCUS       Zebrafinch_3_(reversed)       646 bp    DNA     linear   UNA 
FEATURES             Location/Qualifiers
ORIGIN
        1 CCACTGCACA CAACTAAGAA ATTCAAGGTT CAGGGTGAAA ATTGACAGTT CAGTGATAAA
       61 TTTCAATCCT TAATTTGATT GGGACCACCA CAATTACATG ACACAGAGGT GGAATAAAAC
      121 AGAGGATAAG TAACACCATA CCAAGTGTGT CAAAGCAAAA CAGACCATAC TGGCAGCCTT
      181 TCTGAACATG GACTTTGTGC ATGTCATCAG CCAAGCTTCA CAACTGCAAA TTTATATAAG
      241 GAAATAGAGA AAACCAAATT GTGGGGGGAA CCTACCTGCT GAAACCCAGC TTCTGCAGAT
      301 GAAGTTTGCC TTATTTAATT ACCTAACAGC AGAACTTCAA CAAATAAATG TGTTCCTTAA
      361 AAAGACAAAT TAGCAGGTTG AGGGAATGCT GTCGTTTATT CAGTAAAAAA GGCGAGTCAA
      421 AATTAAAAGT TAGCTTTGTT TGCTCTCACT GGTCAGTTTA AAAACACAAA TTCAGCCTTC
      481 TGACAGGCAA TTTTTCAAGG GCTGTTTAAT TGCTACCATT TTTCAGCAGT CAGCTTATTT
      541 GCAGAATTCC CTGGCATGCC CCAACAACAG CTCTGTGGTT TGCAGAAGCA AGTACTTTCA
      601 AGATGAGTAC CATTCCTCAC CTACATAGAA AAATGTACTT GTAAGT
//
LOCUS       Zebrafish_13_(reversed)       285 bp    DNA     linear   UNA 
DEFINITION  dna:chromosome chromosome:GRCz11:13:4458073:4458357:1
FEATURES             Location/Qualifiers
ORIGIN
        1 GGTTGAATGT TAGATATAAT AAGCTTTTGA ATTATAATAA ATAATAATAA TAACAAGCAG
       61 AATTTAATCA TCCAGCTCTC ATGAATGTGT AAATTAAAAT CACATATCTA TTACTTAGAG
      121 ATGTGTCCTT TTCCTGTGTT GACACTGGAA GCTCACTGCA CTGTTAAACA GCTAAGTGCA
      181 TTAAAATAGA TGCAATTCCT CACCCGAGTG GGATTTTTAC AGGAGAACAC AACATGTAAA
      241 AGTCCTGAAA AAAATGTGAT TATATCTGGG TATGCACGAG GTGCA
//
