# Supplementary material for: Conserved enhancers control notochord expression of vertebrate Brachyury
Source: Nat Commun. 2023 Oct 18;14:6594. doi: 10.1038/s41467-023-42151-3 (PMC10584899; doi:10.1038/s41467-023-42151-3)
Supplement: Supplementary file 11 — Supplementary Data 7 [file 41467_2023_42151_MOESM11_ESM.zip › Supplementary Data 7/Tbxtb T3 MAFFT alignment.fasta]

>Human_T3 dna:chromosome chromosome:GRCh38:6:166244611:166245019:1
------------------------------------------------------------------------------------------------------------------------------------------------------------------------------------------------------------------------------------------------------------------------------------------------------------------------------------------------------------------------------------------------------------------------------------------------------------------------------------------------------------------------------------------------------------------------------------------------------------------------------------------------------------------------------------------------------------------------TCTACGCTTCATTGTCCTGCC------------------------------------------------------------------------------------------TGTTGAC-AAATTGTTAAAGC-----------AATTGCCTTACA-----------------------------------------------------------------TTCATTTTAGATTTAATTTCC-AG-TGGCACTTTTCCTT-TTCATGT------------TAAAGTCTTGCC-----------------------------------------TCATTTCAGTTTTATTTTTTCCTCACCTTTTTGTGA-ACAATCT---CCTC---CTTCAGTC-AGCTC--TGGACTAACAA--GGTTGAACCAAAGAT-----CTGTTTGCTTGGTGCAGGA-AAAC--CACACGGGAGCCC-TA-CAGCCTGCCCCGAGGCCG----------------GCCCACATGAAAGCCC---GGGG--CTTCCTCACAGTTTGCTGTGAGCTGCACCAGCTCTCCTGG--------AGTGTGAAACCAATTTC------CAAATTCACCTG-AGGGTCCTTCTACAG-AAAGGTTTTTGGTGAAAATATTTAGAATG-----------------------------------------------TAGCAAAAAGCAATGATCAG----AAGGG------------------------------------------------------------------------------------------------------------------------------------------------------------------------------------------------------------------------------------------------------------------------------------------------------------------------------------------------------------------------------------------------------------------------------------------------------------------------------------------------------------------------------
>mouse_T3_(reversed)
CTGGCAAAGGTCAATGG---------------------------------------GAGCACACTGTGTGACAGC-----------------------------------------------AAAGCAACACCAAGGAGGTGACAGTGGTCCCCGGTGAACAAAAAACGGGAAGTACCA---------------------------TCTTTCCACAGTGGCGTGGACAGTCCCCACAGTGGATAGACACGGCAGAGAGACAGAGGGCTGCTTTTGGGCTTTCTGAACCAACTCCTTTGGCATCTTGCCTGTGTATCTCTGCAGGTGAGGGGAGACACAGCTTTCCCCGTGGGATGTTGCTTCTGGTCCACGCAGTCAGGCTTAAGTGCACCCACATTACAGGCACCATGGAAACCCTAATTCAAAAGATCTGTGTCTTGGCAGTTACACCTCATTCAGCATCGACTTCAGGACACACCAACCCGAATCTCCAAATCACACCTCTAATCAAAACCCGTCACATCGAGCACCATGGCGTTCGATAACTTCGTAAGCCCGCATGCGCGCACACGTGCACACGCTGTGAAAACGTACCGCTGTGTCCCCTCGATGCTTG-----GGTGGATCCAAGCCAGGTTGGTGCGGGCCCTGTTTTATCCTCTCCTTCTCCGGGCCATCCTCCACAACTTCCTGTTCTCTCCCTGGATGGTCCTGCT------------------------------------------------------------------------------------------TGTTGAC-AAGATGTCGGC-------------CATTACCTTAAA----------------------------------------------------------------TTCAT-TTTGGATTTAATTTCAGAG-GCACTTCTTCTCCT-TTTCATGT-TTAA------AAGAGTCTCATT----------------------------------------------TCAGCTTTAT-GTTTTCTCACCTTGCTGTGA-ACACCCC---CTCC-TCCT---GGC-GGCCT--CCTGAGTCACC--ATGTGGATCGCAGAT-----GTGTGTGCCTTGCTCCTTC-AGAC--CAAACAGGAGCTT------GGCCTCCTGTGGGCCAG---------------GCCAGATTAAAGGAGGGGAGGGGCACTTTCTCACAGTTTGGTGTGAGCTGCATCAGCCTC-------------AGTATGGAAACTAATTT------CAAATTCACCTG-ACTTTCCTCAGCAGG--GAGGCGAAGAGTCACACAGCAGAAAGCAAT-----------------------------TTGAGGAAGGCCTCTCAGGCATAAAA-GACAATGAA-------TTACTCATACATTTTGACATTGGAGGCTG--------GAAAAATGATGGCTCAGTGGCTAAGAGAGCTTGCTGTTCTTATAAGGGACCAGAGTTTAGTTCCCAGAACTCGCTGTGAGTCCAGCTCTGGGGGACCTGACACGTCTCCTGGTCTCCTCCTCAGGCACCCTCATGCATATGCACATGCAAACACACATACACATAAGCAATAAAATGCATTCTTAAAAATACACAAATATGGGGCTCAGTGGTTAAGAGCACTGGCTACTCTTCCAGAGGTCCTGAGTTTAAGTCCCAGCAACCACATGGTGGCTCACAACTATCTCTAATGAAATCTGATGCCCTCTTCTGGTGTGTCTGAAGACAGAGACAGTGTACTCACATACACGTAAAATAAATACATTGTTTGAATCATAAACTCACAGTCATTGTCCATGAGAAGTGTCCTACATGCGCTGGGTAACCCCCAGTTTGGGGAGACAGCACATAGCCCAGCCTATGGGTTTAGTGGTAG
>monodelphis_T3
---------------------------------------------------------------------------------------------------------------------------------------------------------------------------------------------------------------------------------------------------------------------------------------------------------------------------------------------------------------------------------------------------------------------------------------------------------------------------------------------------------------------------------------------------------------------------------------------------------------GTGCATTTGGGTTTCATCT---------AAATGAATTGTTCTCAAGTTCTTATTTTTTAATTGTTTAATTTTTCTTATTATAACTCCCCACAA-AGGAGGTCTTGTTCACACTTCATTTTCTGCTC------------------------------------------------------------------------------------------TGTTGAC-AAATTGTCAGGGTTCA--------CATCATCTGAAA-----------------------------------------------------------------TTCATTTTGGATTAGATTTCA-AG-TGGCACTTTGCCTT-TTCATGTT----------GAAAAGTGTTGCT-----------------------------------------TCATTTCTGTTTTATTTTTCTCTCACCTTTCTGTGA-ACAATCT--CCTCC-TCCTTCAGTC-AACCT--TAGAGTAACAA--GGTTGAGCCAAAGAT-----ATATTTGCCTTAGATCAGGCAAGC--CAAACAGGAGTTCTGG-TGGCTTACCTTTAGACAGT---------------GACAGGATGAAAGGCCAATAAGG--CCTCCTCACAGTTTGGTGATACCTGCCCTAATCCTACTTG--------AGTTAGAAACCAATTAC------CAGATTCACCTGCATAGTCCAGATAAAG-AATGTATACTAGTAAAAGTGCTTATGGGCAG---------------------------------------CAGCCTAAAATACAAAGTGAAGACAT---------TTTCAGCTTTCAGAATCATGTTTTA-----------ACTCACCATTAATCATTATTTAACATAATTTGAAATTGACTGTGGTTCTCT--------TT-------------------------------------------------------------------------------------------------------------------------------------CTTTCCCTTTTCATAGCCTGTA------------------------------------------------------------------------------------------------------------------------------------------------------------------------------------------------------------------------------------------------------------------
>Painted_Turtle_KK083002.1 dna:primary_assembly primary_assembly:Chrysemys_picta_bellii-3.0.3:KK083002.1:3572396:3572794:1
---------------------------------------------------------------------------------------------------------------------------------------------------------------------------------------------------------------------------------------------------------------------------------------------------------------------------------------------------------------------------------------------------------------------------------------------------------------------------------------------------------------------------------------------------------------------------------------------------------------------------------------------------------------------------------------------------------------------TTGATTGCACTTAACTTTGTCTCT-------------------------------------------------------------------------------------------GTTGAT-GCTCTGTCAGTTT-----------AATTGCCTGAAA-----------------------------------------------------------------TTGGTTTTGAATTCATTTTCA-AG-TGGCACTTTCTTCT-TTCCATGT-TTAA------AAGGTCACTTCT-----------------------------------------TCATTTCGGTTTTATTTTTCTCTCACATCTCTGTGA-ACAATCT---CTTC-TGCTTCAGTC-AGGCT--TGTAGTAACAA--GGAATGAGCCAAGAT-----ATATTTGTCTTAGGCCAGG-------CAAACAGGGACCCATG-TGGCCTACCTTTAGACTGG---------------GGCAGGATAAAAGGCGAACACGG--CCTCCTCACGGTTTGGTGACATCTCCACTAATCCTCCCTT--------CGTTTGGAAACAATTAC------AAAAGTCACCTG-AAAAGGTCTACTGAG-GAAGTTTTCTAGAAGAGTTAGGTGGGCCAACATG-----------------------------------------------------------------------------------------------------------------------------------------------------------------------------------------------------------------------------------------------------------------------------------------------------------------------------------------------------------------------------------------------------------------------------------------------------------------------------------------------------------------------------------------------------------------------------------------------------
>Bearded_Dragon_CEMB01031415.1_(reversed) dna:primary_assembly primary_assembly:pvi1.1:CEMB01031415.1:1419104:1419803:1
--------------------------------------------------------------------------------------------------------------------------------------------------------------------------------------------------------------------------------------------------TGTAGATGATGAAAACATAAACAGTG--------------------------------------------------------------------------------------------------------------------------------------------------------------------------------TAAACTACAATTATTACTAACTAT------------------------ATTTGAAAATAAAAATTAAATTGCAAGGACTAAACAT----------------------------------------------------AAAAAG------------------------ATA-----GAATTGGTTAATCTAAAC--------------AATTTTTAATTTTCAAAACCATTTTCACATACA-AATTTATATATTTACTGATTTGAACTTTCTC---------------------------------------------------------------------------------------------TTTCT-TCTCTATCACACT------------ATAATCTCAAA-----------------------------------------------------------------TAAGATTTTAATTCAATGCCA-AG-ATGCATGTAACCAT-TCTAATGA-ATAA------AAG--CACTTTT---------------------------------------TCTTTTCTCCATTTTATTTTTTTCACACATAACTGTGA-ACAATTC---CCTT-TGCTTCGCTC-AGGCT--CACAGTAATAA--GGATTCAGCCAAGAT-----ATATTTGTCTTAGGCCAGG-------CAAACTGGGGCCCATG-TGGCCTACCTTT-GACTGG---------------AGCAGGATGAAAGACTAACAAGA--TCTTCTAACGGTTGGGTGACATCTCCACTAATCCTCCCTC--------TGTTTGCAAACAATTAC------AGAAGTCACCCA-AGAGCATCTATAGGA-AAAATTTCCATGGTAAATTTTTGGAAAG--------------------------------------CGTTCAGTTTCAGATCCAAG-GTAAATCAC-------TTTGTTGTAATCCTGAATAATT-----------------------ATATTGGGCTTGTTGAAGTAACTCAGAATGAATATAGATGA------------------------------------------------------------------------------------------------------------------AATTCCATTCCAAACTTGAGACTTACTTAAC-ATTATGAAATTCATTATGGTAAAAT---------------------------------------------------------------------ATAGTATC----------------------------------------------------------------------------------------------------------------------------------------------------------------------------------
>Tiger_Snake_ULFQ01000071.1_(reversed) dna:primary_assembly primary_assembly:TS10Xv2-PRI:ULFQ01000071.1:1174027:1174746:1
--------------------------------------------------------------------------------------------------------------------------------------------------------------------------------------------------------------------------------------------------------------------------------------------------------------------------------------------------------------------------------------------------------------------------------------------------------------------------------------------------------------------AAGAAAAGAAATCAGCTATGTTCAAACTC----------------------------------------------------TGTAAGTATAGTAGGTTAATT-ATCATTAGTTC-----AGAAAAAATAATTACAAATGTTAAT---CTTGATAGATTAATATATAAAGATAGACCATTTTTAATAAATTGCCTCATTTATCTTAATTATTTCCACT--------------------------------------------------------------------------------------AATGCATTGATTAGTTTGAAGAGTTATCTCTCAGGTGATAACATGAAA------------------------------------------------------------------TGCATTTGATTTTGGTTCCA-AA-AGACA-GTGGCTAT-TCAAATGT-ATGA------AAAGGTGCTTTT-----------------------------------------TCATTCCTCCATTTTATTTCTCTCACATATATGTGA-ACAATTT---CCCT-TGATTCACTC-TGCCT--CACAGTAATAA--GGATTCAGCCAAGAT-----ATATTTATTTTAGGCCAAG-------CAAACATGGGTCCATG-TGGCCTACCTTT-GACTGG---------------GACAGGATGAAAGGCAAGAAGGG--CCTCCTAACGGTTTGGTGACATCTCCACTAATCCTCCCTC--------CTTTTGGGAACAATTAC------AGATGTCAACTAGAAGGCATCCACAGGA--AAATTTCCAAGGCATATTCTGAAAAGAT---------------------------------------TTTGCTTGCAGACCCAAAGTAAAAGCAT-------TTTGGTATCATTCTGAATGATG---------------------------ACAGTTCATGGAGTTACCTCAGTCCCTATATTGTCATA--------------------------------------------------------------------------------------------------------------------------GAAAATGCTTTCCACATGCAGC-TAGATTAGATACATTTGTCAAAAGG---------------------------------------------------------------------ATTAGATCAGGGATCCTCAAC-------------------------------------------------------------------------------TTCAGTTCATCAATTCTTTCAAAA--------------------------------------------------------------
>Green_Anole_GL343461.1 dna:primary_assembly primary_assembly:AnoCar2.0v2:GL343461.1:666109:666737:1
--------------------------------------------------------------------------------------------------------------------------------------------------------------------------------------------------------------------------------------------------------------------------------------------------------------------------------------------------------------------------------------------------------------------------------------------------------------------------------------------------------------------CAAATACCTGAACATATAAAGATGGACTCAAT-------------------------------------------------------------------------------------------------------------------GAAGGTTTTGCCTTATTTCTGATTAGTAATTTCTCAA-ATGTATATTTTATCAATTTTACTGTGCTCACTATTC----------------------------------------------------------------------------------------------ACTCTTGTAGAAC-----------TATAATCTAAAA-----------------------------------------------------------------CAAACTTTTTATTGAATTCCA-TG----CATTTGACTAT-TCTAAAGT-ATAA------AAGGGAAGTTTT-------------------------------------TGTGCTTAATCCATTTCATTTTCTTCTCACATATATGTGAGACTGAGT---CTCC-CAATTCATTC-AGGTG--CACAGTAATAA--GGATTCAATCAAGAT-----ATATTTGTCTTAGACCAGG-------CAAACAGGGGCCCATG-AGGGTTACCTCT-GACTGC---------------GGCTCGATGAAAGACTAGCGAGG--CCTCCTAACTGTTTGGTGACATCTTCACTAATCCCTCTCT---------GTTTGGAAACAATTAT------AGAAATCACCCT-AAATCGCTT--------AAGTTTCCACAGCAAGTTCTAAAAAAGG--------------------------------------TTTCAGTTTCAGAGCCAAAGTAAAGTGTT--------TTGCTATAATTCTGTTCTATTGGATTGAGGTCACTCAAGATCAGCTGAGTAATTTGGCAAGAGAATTCACTTCTGAAAATATTTCACATGG---------------------------------------------------------------------------------------------------------------------AAGTATGATATGTGAACCGATC-TACCTCAGCTGGATTTTTATGGGGC---------------------------------------------------------------------------------------------------------------------------------------------------------------------------------------------------------------------------------------------------------------
>Saltwater_Crocodile_MDVP01000061_(reversed)
-------------------------------------------------------------------------------------------------------------------------------------------------------------------------------------------------------------------------------------------------------AAGCCTGAAAAAATCAGGCCTTCTCTAAGGA------------------------------------------------------------------------------------------------------AGATATTTTGCTT----------------------------------------------ATGCTTGTTTATAAATCCTTGCTCTCTCTTCCC---------------TATGAAAAACAGGGCTCTTTAAGAATTTCACACTATGAGTCCAAAA------------------------------------------------------------------------CATGAACCA-----TTTCATAGCTGTATACAGACTTTTCT--TTAAGTTAT---TTTTCCATGCATTTTAACTCATCTACACAGCATCTTGATGGCACTTAATGCTGTCTTT-------------------------------------------------------------------------------------------GTTGGT-GCTCTGTCAGTAT-----------AATGTCCTGAAA------------------------------------------------------------------TCAGTTTTAATTCATCTTCA-AA-TGGCACTTTCCCTT-CTTCATGT-TTAA------AAAGCTCCTTCA----------------------------------------------------TTTTATTTCTCTCACATCTCTGTGA-ACAATCT---CTTT-TGCTTCATTC-AGGCT--CATAGTAACAA--GGATCGAGCCAAGAT-----ATATTTGCCTTAGACCTGG-------CAAACAGGGGCCCATG-TGGCCTACCTTTAGACTGG---------------GGCAGGATGAAAGGGCAAGGAGG--CCTCCTCACGGTTTGCTAACAACTCTGCTAATCCTCCCTT--------CGTTTAGAAACAATTAG------AGAAGTCACCTG-AAAGTGTCTACAGAG-AAAGTTCTCTTGATGAGTTATGAGAAGCC-------------------------------------GATCTAACTCCAACAGCCAATGCCA--------------------------------------------------------------------------------------------------------------------------------------------------------------------------------------------------------------------------------------------------------------------------------------------------------------------------------------------------------------------------------------------------------------------------------------------------------------------------------------------------------------------------------------------
>Chicken_3_(reversed)
-----------------------------------------------------------------------------------------------------------------------------------------------------------------------------------------------------------------------------------------------------------------------------------------------------------------------------------------------------------------------------------------------------GCAT----------------------------------------------TTAGATGTTCCCCTTTTGCTTTTCATTCCTCAT---------------CCTCAGCTTGAGAATGCTTTTAAAATCTCACAAGCTGAACAC----------------------------------------------------ATAAAATGG-TCACCTCATTC-----------------CAGTCAGCCCTTTTAAGCCCTTGGCC--TTAAGTTTTCTATTGTCCATATAGAATGATTCTTCTA-AAAACACCTGGACAGCACCTTGGTCTCTCTCC--------------------------------------------------------------------------------------------TCATT-ATTTTGCCAACAT-----------GATAGCCTGAAAAG--------------------------------------------------------TTGATTTTTTAACTTCATTTTTAACTCC-AG-TGGCCTTTTCCCCT-TTTCATACATAAA------AAGGCTGCTCCC---------------------------------------TCATTTCTCTGCTTTATTTTTCTCTCACATATTTGTGA-ACAATCA---CTTC-TGCTTCAGTC-AAGCA--TATAGAAACAA--GCACTGAGCCAAGAT-----ATATTTGTCTTGGGTCACG-------CAAACA-GGGCCCATG-TGGCCTACCTCCAGGCTGG---------------GGCAGGATGAAAGGCCAACCAGG--CCTCCTCACGGTTTGGTGACATCTTAGCTCATCCTCCCTT--------CGTTTGGAAACAATTAC-----AAAAAGTCACCTG-AAAGCATCTACAAAT--AACCTCTTTCCAAAAGCTAAGAGAGGGT-------------------------------------GTTTTACCTCCAACACTTACTATCCATTTT--------CTGCTGTTGCTTGCACTGATG-----------------------GGAATCCACACAGAGAAATCACTTAGGACAAACAATTTTTCTGTTA---------------------------------------------------------------------------------------------------------------------------------------------TTTGTCTTTTACGTTGTTTATAA-----------------------------------------------------------------------------------------------------------------------------------------------------------------------------------------------------------------------------------------------------------------
>Zebrafinch_3_(reversed)
-------------------------------------------------------------------------------------------------------------------------------------------------------------------------------------------------------------------------------------------------------------------------------------------------------------------------------------------------------------------------------------------------------------------------------------------------------------------------------------------------------------CCTGGGACTGCAGCTAAGCTGCTTCAGGCTGGACAT----------------------------------------------------GCCAAAAGGAGTAGACTTATCTCTCATGAGATA-----AGGAGCAGTCATCTAAACTCATGGCC---TGAATTTTCTATTTCCCATAGAGTACAACTGTTCTA-AAACTACCTCAACTGCACTTAATTTGCTCAT---------------------------------------------------------------------------------------------CTTTC-ATCCTGCCAGTAT-----------TATAGCCTGAAAGG-----------------------------------------------------------CTCAGGGGTTTTCAAGTAAATTTCA-AG-CGGCCTTTTCCCCT-TTTCATGCATTAA------AGG--CTGCCCC---------------------------------------TTATTTCTCCCCTTTACTTTTCTCTCACCTGTTTGTGA-ACAATCA---CTCC-AGCCTCAGCC-AAGCA--CACAGAAACGA--GCCCTGAGCCAAGGC-----ATATTTGCCTTGGGTCAGG-------CAAACAGGG-TCTGTG-TGGCC-ACCCTTGGCCTGG---------------GGCAGGATGAAAGGCTATCCAGG--CCCCCTCACGGTTTGGTGACACCCCAGCCAACCCTCCCTT--------CCTTTGGGAGCAATTAC-----AGAGAGTCACCCA-AAACTGGCTACAGAT-AAACCTGTTTCCATGAGCTGAGAGAGGCT-------------------------------------GCTTTCTCACCGC--------------------------------------------------------------------------------------------------------------------------------------------------------------------------------------------------------------------------------------------------------------------------------------------------------------------------------------------------------------------------------------------------------------------------------------------------------------------------------------------------------------------------------------------------------
>Xenopus_5
---------------------------------------------------------------------------------------------------------------------------------------------------------------------------------------------------------------------------------------------------------------------------------------------------------------------------------------------------------------------------------------------------------------------------------------------------------------------------------------------------------------CTGGAGGTGGCAAAATATTTTCTAAACTAAATATTGTA--------------------------------------------------------------------------------------TAGTGGAACTTTTGTATAAGAGGGTGAAGGTGAATTTCAGTTTCTAGAAGATT-------------TACCAAGGTTAACTATATACTATATGTATTAA------------------------------------------------------------------------------------------TTCATAA-AATAAATCCAGCTACAGCT--TCATACCATTCATAATGTGATTGCCATAAA----TAAAACCTTTATTTGTCAGGA---AATCTTTAAT-----TGGTTAAAATTATTATTATATTCCTTTA-AG-TGCTATTTGATTCC-TTTTAGATGTTGA------AAG----------------------------------------------GAGCACTTATCCATTTGATTGTTTTGTCACATATATGTGA-ACCATAT---ATCT-TGACTTAGTC-AGCCC--AATATTAACAA--GGGTAAAGTTAAGGAATACAGTATTTGTCATTGACCAGGCAAAG--TAAATATGAGCTCATG-TGGAATACAAGCACATGTG---------------GGTTAGATGAAAGGCCAGCAAAGG-TCTTCTCACAGTTTGGTGATATGTCCACTAAACCTGCCAG---------CTTTGAAACCAATTAT------TAAAGTCATCAA-AATATATAGGAAGG---CACTCACAAACCAAAATCATATAA--------------------------------------------------------------------------------------------------------------------------------------------------------------------------------------------------------------------------------------------------------------------------------------------------------------------------------------------------------------------------------------------------------------------------------------------------------------------------------------------------------------------------------------------------------------------------------------------------------------
>Asiatic_Toad_4_(reversed) dna:primary_assembly primary_assembly:ASM1485885v1:4:352647806:352648327:1
----------------------------------------------------------------------------------------------------------------------------------------------------------------------------------------------------------------------------------------------------------------------------------------------------------------------------------------------------------------------------------------------------------------------------------------------------------------------------------------------------------------------------------------------------------------------------------------------------------------------------------------------------------------------------------------------------------------------------------------------------------------------------------------------------------------------------------------------------------------------ACAGAATTTGGAC----------------------------TATTATTATATG-----CTTGTCATA----TTATCATCAAATTATTGTTGTGTCAATTAAA-CAGTGTTTTGCTGT-TAGTGTCTGTAAG-------------------------------------------------------CACTGCTTATTCATTTGACTGTTTTCTCAAGTATCTGCGA-ACAGTAT---ATCT-TGACTTAGTC-AGACC--AACAGAAGGCA-GAAGTTAAGAACTACA-----GTATGTGTCATTGAGCAGGCAAAG--CAAATATGAGCTCATG-TGGTCTACATGTATATGTG---------------GGGTAGATGAAAGGGCAGGAAAGG-TCTTCTCACAGTTTGGTGATATGTCCACTAATCCTTCTTA---------TTTTCCAACCAATAAG------TGAACTACTGTC-AGGAACTAACAAAATTGATTTTTTTTTTATATGAGTTGAAGAAGTGCATGACCCC---------------------ATCCACAATCTAGTTTTACCACAAGATCAATGGGCA-AGAAACTATGTGCTACATTAAGGCATTATATGT--------------TAAGCTAAATTTTTCCCCAAAAACAATTTAATCCAACT---------------------------------------------------------------------------------------------------------------------------------------------------------TCTATTCTGTAAACGGACTGGAAG----------------------------------------------------------------------------------------------------------------------------------------------------------------------------------------------------------------------------------------------------------------
>Axolotl_chr4q_(reversed) Ambystoma mexicanum strain DD151 chromosome 4q, whole genome shotgun sequence CM010934.2:169791355-169791845
-----------------------------------------------------------------------------------------------------------------------------------------------------------------------------------------------------------------------------------------------------------------------------------------------------------------------------------------------------------------------------------------------TGTATT-----------------------------------------------------------------------------------------------------------------------------------------------------------------------------------------------------------------------------------------------------------------ATAAAAACCGTTCCTCTTCATTTAAAATTAGG-------ATTTAAGTAACGCCTTATCTACCGTGTCCTAA-------------------------------------------------------------------------------------------ATTCAC-AAGATGGCGGTTT-----------AATGACAAGGCA-----------------------------------------------------------------TTGGCTTTAAATGCGATCCAA-AG-TGGCACTTTCGGCT-TTTTTAAT----------GGAGAAGCCCTTC-----------------------------------------CTTCCTCCACTTTATCCTTCTCTCACGTCTCTGTGA-ACAGTCT---CTTC-TGTGCCGGGC-AGACC--CGGAGCAGCAA--------------------------CATCCCCGAGTCAGGCAATG--TAAACAGGGACCCATG-TGGGCCGCTTTCGGAGCGGAGGGCAGGGGCTGCTGGCGAGATGAAAGGGCAGCCGGG--CCTCCTCGCGGTTTGGTGTCACCTTCAATAATCCTCCCCC-------GCACTCGAAACCAATTAT------AAAAGCCATTTC-AGAGTATTTTAAAG---AGGTCGGCTTGTAAAACTCAGAAACATT-------------------------------ATAAAGAGCTCAGCTGCAGAATAAAG---------------GGGCATCCCCTAGTAAGGGCCAGACATG------------------------------------------------------------------------------------------------------------------------------------------------------------------------------------------------------------------------------------------------------------------------------------------------------------------------------------------------------------------------------------------------------------------------------------------------------------------------------------------------------
>Coelacanth_JH126721.1_(reversed) dna:scaffold scaffold:LatCha1:JH126721.1:1181057:1182021:1
-----------------------------------------------------------------------------------------------------------------------------------------------------------------------------------------------------------------------------------------------------------TAGAATATGGGGCTGTTACCCTTCGGG------------------------------------------------------------------------------------------------------ATATATGCTG--------------------------------------------------ATGATCTTCCAGTTTAAATACACAGTTTTGGT-----------GAAGTTGGAGATGGGGGAGTTCAAGAGATTCCTGGTTGCCAAAAAT-----------------------------------------------CTGCCAAATAACAGTTTAAGGAGTGC-----------------CAGATGGTTGGCTGCAGACAATAG----CCAGTTATTCCAGTTATTCAATAGTAGCCAGCAAAAATAATCACCGCCAATTGTAAATCTGGACCATGCC------------------------------------------------------------------------------------------ACTGCAT-TGTGTAATAAAAT-----------AATTAGCCTAATTAG-------------------------------------------------------------GTACTGTTGAAAAAGATTTTCATAG-AGGCAGTTTGTTTT-CTTCTT-------------AAAAGTAGTCCT-----------------------------------------CCAAGTTGGTTTTATTTTCCTTTCACATCTCTGTGA-ACTATCT---TTCT-TGTCTTGGGT-ATGCC--AGTAACAAGTACTGTAGGAAGCTAAGAT-----CTGTTTGTCCTGGACCAGGCAGGG--TAAACAATGGCCCATG-TGGCCTACCTTTGGAAAGG---------------AGCAGGATGAAAGGCCAACAGGG--TCTTCTCACAGTTTGGTGACATCCTCACTAATCTTCCCAG--------TGTTTTGAAGCAATTAC------AGAACTTATATT-AAAGAACCTATAAA---AAGCCTAATAGTAAAAGTTTAAAGGAGT---------------------------------------------TCTAAAGGAGGG----------------ACTAACCACAAACCTTAACTATATAGCT-----------AAACCATACAAGTTGCAGGTTATCAAGAGTGAGGTCAGGTGTACCAGTACTAGACAATGTT----------------------------------------------------------------------------------------ACAGCTGCAAAAAGGTGCATATCAGTATGCTACCATGATTTATTGATGTGCGAATGGGCTGCCAGCACACTCACAACA-----GCACAAACCCTG----------------------------------CCTCCTCCAAGGTGAGTTTGGTATCATAT---AGCATGTTGGAACATCTGGATTAGGTGTA--------AGTACAAGATTCATGCACTCCAAAGCAAGAACAGT---ACTCATATGTTAACAATTTTTTTTTAAGGAAAAAGGAATATCCGTTAGATAGAAATAACAATGAAA----------------TTATT--
>Sterlet_CACTIF010000188.1_(reversed)
---------------------------------------------------------------------------------------------------------------------------------------------------------------------------------------------------------------------------------------------------------------------------------------------------------------------------------------------------------------------------------------------------------------------------------------------------------------------------------------------------------------------------------------------------------------------------------------------------------------------------------------------------------------------------------------------------------------------------------------------------------------------------------------------------------------------------------------------------------------------------------------------------------------------------------------------------AAAGTCTTGCAATGTAAGAATA-GA-CTGTGTTTATTTAT-CTCTTGTT----------AAAAAGTGCTTTCTCCT--------------------------------GTTCAGTTCCTTTATTCGGTCCTCCTCTCACCACCCTGTGA-ACTATAATCTCTTC-TGCTCTAGTCAGGGGT--GATGGTAGCGG--TGGCTGAGTGGAGCT-----GTGTTTGTGAAGGGGCTGGCTGGG--TAAACAGGGGCCCATG-TGGCCAGCCTCTGGACGGG---------------GGCAGGATGAAAGCCT-GCGTGG--GCTCCTCACGGTTTGGCGACAGCCTTGCTGATCCTCCCAG--------CATTCGGAAGCATTTGT---AAAAAAAGTCAGCTGAGAATCACCTTTAAGC--AGTTTAGCTGGTAAAAGTTCTGAGGACATCTAAAGCATGGGACAGTTGTTAAAACGGACATTGAAAAGTCAACATGAGAAAGAGA----------------AGCATTGCTTTCTGTTAATGAGGAAATG------------------ACAGATCACACACACACACAAACAGAGATACACTAAACTAGT--------------------------------------------------------------------------------------------------------------------------------------CTACACTTTTAGACAACCATTTCAACAACAACAAAATGT--------------------------------------------------------------TTTAGTTATCCTAAACAGTGTAT----------------------------------------------------------------------------------------------------------------------------------------------------------------ATATAAT
>Sterlet_CACTIF010000209.1_(reversed)
---------------------------------------------------------------------------------------------------------------------------------------------------------------------------------------------------------------------------------------------------------------------------------------------------------------------------------------------------------------------------------------------------------------------------------------------------------------------------------------------------------------------------------------------------------------------------------------------------------------------------------------------------------------------------------------------------------------------------------------------------------------------------------------------------------------------------------------------------------------------------------------------------------------------------------------------------AAAGTCTTGTAATGTAAGAATA-GA-CAGTGTTTAATGAT-CTCTGGTT----------AGAAAGTGCTTTCCCCT--------------------------------CTTCAGTTCCTTTATTTGGTCCTCCTCTCACCACCCTGTGA-ACTGTAATCACCTC-TGATCTAGTC-GGGGT--GATGGTAGCAG--GGGCTGAGTGGAGCT-----GTGTTTGTGAAGGGGCTGGCAAGG--TAAACAGGGGCCCATG-TGGCCAGCCTCTGGACAGG---------------GGCAGGATGAAAGCCT-GCATGG--GCTCCTGACGGTTTGGTGTCAGCCTTGCTAATCCTCCCAG--------CATTCGGAAGCATGTGTA--AAAAAAAGTCAGCTGAGAATCAGCTTTAAGG--AGCTTAGCTGGTAAAAGTTATAAGGCCATGTAAAGCAGACAATGA-----------------AAGAAGTCAATGTGAGAAAGAGA----------------AGCATTGCATTCTGTTAATGACAGATCA------------------------CATCCACACACACAACCAGAGACACACACGACT---------------------------------------------------------------------------------------------------------------------------------------------ACTACTGCACCCATGCTTCAGCGCCGGTAGGGTCA--------------------------------------------------------------CTGAGGCACACCCAGAGCCGT-------------------------------------------------------------------------------------------------------------------------------------------------------------------------
>Gar_LG16 dna:chromosome chromosome:LepOcu1:LG16:15114682:15115813:1
--TTCAATTTTCAACAGCATTGATCACAAAACAAAACTTCAATTAATTGCCTTTTTAGACATACTATTCCCCTGCTCTTTTCATCTTCTTAACATGTGAAGTAGCCTTACTGGTTGCCTTTTAAAGCAGTTCTAAGGCGTTTTCCCAGAGGCTTGAGGAATGTCATGTGCAGAGGGCAGGACAGAGTGTTATCGTCATGCGGCCATGTCTGTCGGTGCGGCAGGGAGAATTCGCACTAATGAAATACTTGTCGGCACAAGCCTCTGCTACTCTTCTAAGCGCT----------------------------------------------------------------------------------------------GTCCTAATTTCTGACA----------------------------------------------TCCAGGCACCTCCAGTGGTTACACGCCCTTCCTAACAT------CATACACGCTCTTACTAAACAGAGTTAGAATCCCTCTGACAAACGCAGCTGCATTA-A-------------------------TACTGTACTGCAGCAGAGGAACACTGAATATCCACCTTCTTTCAACATCCT-TCTGCTGATCCACGATCATTTAAGAAC--AGGGATATGCTTTTATTCTGGTATTTGCTTTCCTATAATGTACATTTTATCTTACAGTAATCATTTTAGAAGGCCAGGCAGCTCAAATCAAGTGTTTCAGATGAGTGGCTGTTTAAAGTAAGATAACAAAAAGCTAAAAATGCTTTATTTGGTGATTAGGTACTTAA-ACTATGTTTAAAGAAAGGC--ATAAACTACTTATAAAACAAGTGACACCAAAATCCAATTTATCAAATGCTCCGTG---TGCTTTTCTCA----TCTTTAATGACCTGGAAATTTTAACTTG-GG-CGATGTTTGACTGC-GCTAGTTG----------TAAAAGTGGTTAC-------------------------------------TGATCCAGCTTTATTTGG---TTATCTCACCATTTTGTGA-ACAATCT---CCTC-TTTTTCCAGCAGTGCT--GATGGTAACGG--GCAGTGAGGGGAGCG-----GTGTTTGTCCTGGGC--AGCAGGG--CAAACAGGGGCCCATG-CGGTCTGC-TTTAGACAGG---------------GCCAGGATGAAAGACTGTCCAG---CCTTCTCGCGGTGTGGTGACAGCCTAACTAATCCTCCCCA--------CACCGGGAAGCATTAGG-----AAAAAGCCACTTGTAAAGCACCTTTAAGG--AGCTTAAGTGCTCAACGGTTTTTAAAAAAATAACGCAATA-------------------------TATGCGTTTCCATGCCCTAA-------------AAACCCACTCAAATTTTCTAACGTGAAAGGG-----------------------------------------------------------------------------------------------------------------------------------------------------------------------------------------------------------------------------------------------------------------------------------------------------------------------------------------------------------------------------------------------------------------------------------------------------------------------------------------------------
>Bowfin_Aca_scaf_23_(reversed)
----------------------------------------------------------------------------------------------------------------------------------------------TCCCAAAGCCTCGAGGAATGCGATCTGGCAGGAGCGAGCACGAGTGCTATCCCTAGGCGGCCATGTTTGTCAGAGTAGCCGTGAGAATTCACACTGCAGAAATACTTGTCCGCACAAGCCCCTGTGACTCTTCTAACCGGC----------------------------------------------------------------------------------------------CTCCTAATTTCTGAAA----------------------------------------------TCCAGGTACCTGCAGCAGTTGCACACTCTTACTAACAT------CATACATCCCCTTACTAAACAGAGTTAGATACTCATTGACAACTACGACAACAATT---AGCCTCGT-------------TTCTCTGACTCCACCATACTGGTACACCGGGGACTTATCCTTGGGTCAATTCTTCACCACAGAATCAACTTAATTCATTAAGAATGCACTATGCTGTTTTTTCTGTCACTTCTCTTCCTGATACACCATGTTAAATGTCACAAAACTGGGCATG--GCCTGCTAAAGCTGGACAAGGATCGGTATCCAATTACTG------ATGGGAAAACAAACATCTTGTCATCTCTAGGGTGGAGATAAAATGCCTAC-AAACCACCAACACAC---------AAAAACCCAGATAAGAAAGGCAACCAAACCCAAACCGATCAAAAGCTCTGTG-----TTAACGGTATC--AGTTCGGCTGATCTAGTGCTCTACCTCC-AA-TGACAATTTAACAGCTATCACAC---------TGAAATGTGTCATC-------------------------------------TGCTACTGTTTTATTTGG---TCATCTCACCAGTTTGTGA-ACTCTCT--------------------------GATGGTAACAA--GCGGCGAGGGGAGCT-----GTGTTTGTGCTGGGCTGGGCCGGG--CAAACAGGGGCCCATG-TGGCCTGTCTTTGGACGGG---------------GGCAGGATGAAAGGCTGCCCAC---CCTCCTCACGGTGTGGTGACAGGCCCCCTAATCCGCCCCG--------CTCTGGGAGGCCTCAGT------CGAAGTCAGTTGTGAAGCACCTTTAAGG--ATCTTAAGTGGTCGACG---------------------------------------------------------------------------------------------------------------------------------------------------------------------------------------------------------------------------------------------------------------------------------------------------------------------------------------------------------------------------------------------------------------------------------------------------------------------------------------------------------------------------------------------------------------------------------------------------------------------
>Arowana_8_(reversed) dna:primary_assembly primary_assembly:fSclFor1.1:8:1974507:1974889:1
----------------------------------------------------------------------------------------------------------------------------------------------------------------------------------------------------------------------------------------------------------------------------------------------------------------------------------------------------------------------------------------------------------------------------------------------------------------------------------------------------------------------------------------------------------------------------------------------------------------------------------------------------------------------------------------------------------------------------------------------------------------------------------------------------------------------------------------------------------ATCTGCT------AACAGCCCAGGGAAGAGGTGACACC-------CCCTGTCCAAGTGGTCCGTC-----CCCTTTGTG----CACGTTATGAAGGAGGAATTTTCTCCTG-CT-CCATGTTTGCCTGT-GTGGCTGCAAGGA------GAGGCAGCTGCC-------------------------------------------CAGTTTATTTGG---TCATCTCACCACTTTGTGA-GCAGTTAG-------TTCTTCAGCA-GCGCT--GTCCCTACTGA--GACCTAGACAGGGTC--TCCGCAAGAGGATCGGGTAAGA-------GGGAGGGGGACACGTGGTCGTCTGTTTGTGGGCCCT---------------CCCCATCTCCCTGATCCCCCAGC--GTTTATCACAGTGTGGTGACAGACCTGCTAATTCCTCCCA--------GAACTGAGGAGAACTGG---ATCAGAACCCACTTG-CCAAGCCCTATAAAG--AGCTT---------------------------------------------------------------------------------------------------------------------------------------------------------------------------------------------------------------------------------------------------------------------------------------------------------------------------------------------------------------------------------------------------------------------------------------------------------------------------------------------------------------------------------------------------------------------------------------------------------------------------------
>Pkingsleyae_PGUA01000195.1 dna:primary_assembly primary_assembly:PKINGS_0.1:PGUA01000195.1:403632:404116:1
----------------------------------------------------------------------------------------------------------------------------------------------------------------------------------------------------------------------------------------------------------------------------------------------------------------------------------------------------------------------------------------------------------------------------------------------------------------------------------------------------------------------GTAACTCAAAGCCTCGAAACCTCACGC---------------------------------------------------------------------------------------------------------------------------------------------------------------TTAGATCAACCACCAATAAATCTGTCCAG------------------------------------------------------------------------------TCGAGGAAGAATTTCAAAC-AGTCGGTCAGCGTCTGCT------AACAGCCAAGGGAAAAGGTGGCACC-------CCCAGCCCAATTGGTCTGGC-----CCCATTATA----TGCGCTATGATTTAGACATTTTCCCCTG-GG-TGATGTTTGTTTGT-GTAGGTCTGTTGT------GAGC-TGGTGTC-------------------------------------------CAGTTTGTTTGG---TCATCTCACAGGACTGTGA-GTAACTA-------------CAGCA-CGCCT--GGTGCTACGGA--CATCCAAACAGAGTC----------GGTGATACACAACACAACG--GGGTATGGGGTTCATG------------TGGACCCA---------------CCCCCAAACACCCGCCTCCCCAG--TCTTATCACGGTGTGGTGACAGGACTACTAATTCCCCCAG---------AACTGAGGAGAACTGG---ATCAGGACCCACATG-CCAAGCCCTATAAAG--CGCTCAGCAGGACAAAGG----------------------------------------------------AGCCCCAGAGAGAGGAGTGGGGGCTT--------------------------------------------------------------------------------------------------------------------------------------------------------------------------------------------------------------------------------------------------------------------------------------------------------------------------------------------------------------------------------------------------------------------------------------------------------------------------------------------------------------------------------------
>Mexican_Tetra_25 dna:primary_assembly primary_assembly:Astyanax_mexicanus-2.0:25:43938868:43939300:1
----------------------------------------------------------------------------------------------------------------------------------------------------------------------------------------------------------------------------------------------------------------------------------------------------------------------------------------------------------------------------------------------------------------------------------------------------------------------------------------------------------------------------CAGTCCTGTCTCAGCTGATTAATAG------------------------------------------------AGAAAAATGTGTACATTAGACGGTTAGTACAGTC----TGTGCAGTCTTAAG--ACTTAAGGTGGAATTAAGGGAGTCTTTCTT------------------------------AAAGAGGCTCGTTGTGTTTGTA---------------------------------------------------------------------------------GAACAGTTTTGTAAGC-AGACCTACACCCTTAGCC------CTAAGCTCTGACATGATGTGACATC-------CCAGGCCCAATTGGTCTGTC-----TCTTTTGTG----TGTGAAATGAATTAGACATTCTCCCCTG-GG-TGATGTTTGTCCAT-GCAGTAGGGGTAA------AGAGAGAGGGCTGTGGA----------------------------GGGTAGGGGGGGCTTTGTTTGG---TCATCTCACCCCTACGTGA-GCACTCGACCAAC--TCTTCCCATA-AGGCT--GAAGCTAAACA-AGCTTCCAGGAGAAAGA----GTGTTTGTGCATAGCCAACATGGC--ACAGCAAGAGC---------------------AGAG---------------GAAACAG----------------------------------------------------------------------------------------------------------------------------------------------------------AGC------------------------------------------------------------------------------------------------------------------------------------------------------------------------------------------------------------------------------------------------------------------------------------------------------------------------------------------------------------------------------------------------------------------------------------------------------------------------------------------------------------------------------------------------------------------------------------------------
>Channel_Catfish_3_(reversed) dna:primary_assembly primary_assembly:IpCoco_1.2:3:29214743:29215411:1
------------------------------------------------------------------------------------------------------------------------------------------------------------------------------------------------------------------------------------------------------------------------------------------------------------------------------------------------------------------------------------------------------------------------------------------------------------------------------------------------------------------------------------------------------------------------------------------------------------------------------------------------------------------------------------------------------------------------AAGAGGCCTAACATCTCTGTA---------------------------------------------------------------------------------GAACACTTTTCTAAACAAATCCTACAAA---GGCC------CAGAGCACTGGCATGATGTGACATC-------TCAGGCCAAATTGGTCCACC-----TCCTTTGTA----TGTGAAATGAATTAGACATTCACCCCTT-GG-TGATGTTTGTCTGT-GCTGTGGTGAACA------CAGAGATCTTCTC------------------------------GGCAAAAGGGGGGCTTCTGTTTGT---TCGTCTCACTGCCGTGTGA-CTGGTTGACCATC--TCTTCGCATA-AGGTC--CACGCTAAACA-AGCTTTCAACACAAAGT----GTGTTTGTCTATGTCCAAAAGGAC--AGAGCCGAGAT---------------------CAGG---------------AGTATCCTGGAGTACA--------------CAGCTATTAGGAATGAAATCTCGCATTTCAACTAA-------GCAGTTTAGGATACAGAG---TTCAGCAATAATTCA-CCGCAAATGTCTGT---GACATAACATAACATCTGTCATGATACAAACATAGAGT--------------------------TACTGCATTTCAGGAAGGAAAGGATTCAGAATAAAAGAAACTCACGTGTTCGTCACTTTCCGCA---------------TGGGAGACCTGTATCTTTGGAAGAACTTCTAATTTCTTCTTCGGCA-----------------------------------------------------------------------------------------------------------------AATCCTCTAGCTTCAGCGCTGGAGCAGACTTGCTGGAAAGCTCTACCAACAGGAGATTTGGAGTG--------------------AGTGCTGCCAG----------------TGCAGTTTAATGTAAATATATCGAG------------------------------------------------------------------------------------------------------------------------------------------------------------------------TCATTGC
>Electric_Eel_RBHW02000017.1_(reversed) dna:primary_assembly primary_assembly:Ee_SOAP_WITH_SSPACE:RBHW02000017.1:1421996:1422576:1
-------------------------------------------------------------------------------------------------------------------------------------------------------------------------------------------------------------------------------------------------------------------------------------------------------------------------------------------------------------------------------------------------------------------------------------------------------------------------------------------------------------------------GAAAAACCTTGTTTTATCAGAAGCAGCT------------------------------------------------GGAGAGCCCTGCAGTAAACTCCTTTCTTTGCATA----TCTGCAGTCTGAAG------ATATCCAAATTAGGTTAACCTTTGTG------------------------------AACAGGCCCTGTCGTCTCTGCG---------------------------------------------------------------------------------GTACAGTATTCTTAAC-AGCCCTATGGC---GGCC------CTGAACTACGGCCTGATGTGACATC-------CCAAGCCAAATTGGTCCGTC-----GTCTTTGTA----TGTGAAATGAATTAGACATTCACCCCTT-GG-TGATGTTTGCCCTT-GCTGTGGTGAACA------GGGAAACTTCTCTACTG--CAGGGAGTGATTGCA-GTGGTTGTGGTGGTGGTGGGACTTCTGTTTAG---TCATCTCACTGCTCTGTGA-GCAGGCCAAAATC--TCTTCCCATA-GAGCT--GAAGCCAAACA-AGCCTCCTGCAGAAAGC----ATGTTTGTGCATGGACAACATGGG--GAAGCGAGGGC---------------------AGGG---------------GGCGAAACTCAGCTTAGTTAAGA--------CTCTGTTCTGCCGGAGAACCCTGACCACACTTAT-------GGAGGACAAGATGCTAGA------TGTTTGAGCTCA-TCCCAGTCAACAGTT--ATTTAACTACAGTTAACACTATAAAAGTCACATAG---------------------------------------------------------------------------------------------------------------------------------------------------------------------------------------------------------------------------------------------------------------------------------------------------------------------------------------------------------------------------------------------------------------------------------------------------------------------------------------------------------------------------------------------------------------------------------------------------
>Common_Carp_LN591869.1_(reversed) dna:primary_assembly primary_assembly:common_carp_genome:LN591869.1:698943:699609:1
-------------------------------------------------------------------------------------------------------------------------------------------------------------------------------------------------------------------------------------------------------------------------------------------------------------------------------------------------------------------------------------------------------------------------------------------------------------------------------------------------------------------------------------------------------------------------------------------------------------------------------------------------------------------------GGCTCTACTTTTTCTTT----------------------ATTCTGGGAAAGGTTGTTTAAGGTTGTT--------------------------------------------------------------------------------------TCTTTTCCAAAC-AGTTTAACTCA---TTCC------CTGACCTCCGGCATCATGTGACATC-------GCAGGCTAAATTGGTCAGTC-----TGTTTTGTG----TGTGAAATAAATTAGATATTCTCCCCTG-GG-TGATGTTTGTCCAT-GATGTCCTGACTG------AAGGAGATTCACCTCCA----------------------CCACTGAGAGAGAGGGGGTCCTGTTTGA---TCATCTCACTTCTACGTGA-ACAATCAATTCTC--TTTTC--------------------AACT-GGCTTCCAGCAGAGTGT----GTGTTTGTGTAAGGCCAGCAGGTCAAACAGCATGGGG---------------------AGAA---------------AGGATAGTTGCAGGCATTT------------TCAACCCCGGCAGCATTTTAATCAGTCT--------------AAATAGAAGATTTTCTT------TGCATTTCATTA-GCTAAACTGACTTGG--TTTTTCTAAGAATAAATAGCTTAGAAATACAAAGGC-----------------------AATTGAATTCTATATTCATCCAGTGACCGATTGAATGAGCATAATCTTACATGTTTCTGCTGTGCTGTGGAGT------CATCAGGTGTGATCTGAAGTTTCGGGAAAAACCCAGGCTTCTGTTTCAGCA-----------------------------------------------------------------------------------------------------------------GGTCCTCAAGAGTAACATCTGAGCTGGGATTACTGCTGTGTTCTGCCAGCATGAAAT----------------------------------GACAA--------------------------TGACAACAAATGAGA-------------------------------------------------------------------------------------------------------------------------------------------------------------------ATCTAGAATGTT
>Goldfish_38_(reversed) dna:primary_assembly primary_assembly:ASM336829v1:38:20176323:20176873:1
-----------------------------------------------------------------------------------------------------------------------------------------------------------------------------------------------------------------------------------------TAGAAAATTCATAATAACTGACATGCGACATTGGTCTACAGGAGA-------------------------------------------------------------------------------------------------------------------------------------------------------------------------------------------------------------------------CACATTTGAGATTTGTAATCTCCTTATGAGATAAATCTAAAAGG-------------------------------------ACATCAGACAACAGCTTATCTGAGATATTCGTTCTCCT-----TATGCTGTTCTGGATGGTCGCTGACTCACTTGCTAGACTTTTTCTTT----------------------TTGGTGAGAAAGGTTATTTAAAGTCCAGA---------------------------------------------------------------------------------GAGCTCTTTTCCAAAC-AGTTAAACGCA---TTCC------CTGACCTCCGGCATCATGTGACATC-------CCAGGCCAAATTGGTCAGTC-----TCTTTTGTG----TGTGAAATGAATTAGACATTCTCCCTTG-GG-TGATGTTTGTCCAT-GATGTGCTGACTG------AAGGAGATCCTCCTTC---------------------------------------ACTACTGTTTGG---TCATCTCACTGCTACGTGA-ACAATCAATTCTC--TTTTCCCATA-AAGTT--GAGGTTAAACC-GGCTTCCAGCAGAAGGT----GTGTTTGTGTAAGGTCAGCAGGGCAAACAGCATGGGG---------------------AGCA---------------AGAATAGTTGCAGGCCTTTA------------CAACCCTGGCAGCATTTTAAATCGTCT--------------GAATTAAATAGAAGT----------------------------------------------------------------------------------------------------------------------------------------------------------------------------------------------------------------------------------------------------------------------------------------------------------------------------------------------------------------------------------------------------------------------------------------------------------------------------------------------------------------------------------------------------------------------------------------------------------------------------------------------------------------------------
>Zebrafish_13_(reversed) dna:chromosome chromosome:GRCz11:13:4425834:4426179:1
G----------------------------------------------------------------------------------------------------------------------------------------------------------------------------------------------------------------------------------------------------------------------------------------------------------------------------------------------------------------------------------------------------------------------------------------------------------------------------------------------------------------------------------------------------------------------------------------------------------------------------------------------------------------------------------------------------------------------------------------------------------------------------------------------------------------------------------------------CTCCCAGTTCA---TCCC------CTGACCTCTGGCATGATGTGACATC-------CCAGGCCAAATTGGTCAGTG-----TCTTTTGTG----TGTGAAATGAATTAGACATTCTCTCCTG-GG-TGATGTTTGTCCATGGATGTGCTGACTG------AAGGAGATCCTCC------------------------------------------ACTGCTGTTTGG---ACATCTCACTGCTACGCCA-ACAGTCAATTCTCTTTTTTTCCATT-GACTT--GAGGTTACACT-GGCTTCCAGCAGAAAGT----GTGTTTGTGTAAGGCCAGAAGGGCAAACAGCAAGGGC---------------------CGAG---------------AAGAGAGTTGCATACCTATA----------TTCAACTCCGGCAGCATTTTAAACAGTCC--------------AAACAGAGGTTCATTTA------GGAAATCTG-----------------------------------------------------------------------------------------------------------------------------------------------------------------------------------------------------------------------------------------------------------------------------------------------------------------------------------------------------------------------------------------------------------------------------------------------------------------------------------------------------------------------------------------------------------------------------------------------------------------------------------------------------------
>Herring_13 dna:primary_assembly primary_assembly:Ch_v2.0.2:13:27359405:27359904:1
--------------------------------------------------------------------------------------------------------------------------------------------------------------------------------------------------------------------------------------------------------------------------------------------------------------------------------------------------------------------------------------------------------------------------------------------------------------------------------------------------------------------------------------------------------------------------------------------------------------------------------------------------------------------------------------------------------------------------------------------------------------------------------------------------------------------------------------------------------------ACC------CTCACGTCTGGGATGAGGTGACATC-------CCCGGTCGAATTGCTCCGAC-----TCTTTTGTA----TGTGAAATGAATTAGACATTCACCCCTG-GG-TGATGTTTGTCCGA-GCCGCCCTGAGCC------GAAGAAAGCCCCCCTAAGACACCGGGTTGGGGTGTGTGTGTGTGTGTGTGTGTGTGTGTGTGTGTGT---GTGTGTGTGAGCTACGTGA-GCAATCAGAGCCC--AGCTCTAAAG-AGGCCCAGATGCTAAATT-AGTCAGTGGCGGTGAGCA---GTGTTTGCACTGGAACAACAGGA---GCAGTGAGAGC---------------------CAAA---------------AAGAAAGTTCCTTTCT---------CTCTCCCACACTCCAACCCTCCCTCTCTCTGTCCCACACTCTA----ACCCTCGGACATGGGGGC-------------------ACAGCCCTGCTCAGA----------------------------------------------------------------------CCACCTCGAGGAGGAGGGGGGCAATAATCTGAGTCTCTCCCACCTTCCAACCCTCGGACA---------------TGGGGGCACAGCCCTGCTCAGACCACCTTCGAGGAGGAGGGGGGCA------------------------------------------------------------------------------------------------------------------------------------------------------------------------------------------------------------------------------------------------------------------------------------------------------------------------------------------------------------------------------------------------------------------------------------ATAAC
>Stickleback_groupVI dna:group group:BROADS1:groupVI:6251872:6252592:1
-----------------------------------------------------------------------------------------------------------------------------------------------------------------------------GTGCAAA--------------------------------------GGCAGAGTCAAGTGCCGCTTTAACTGAGAATGCTAAAACAAGACATTGCAATTGTGTTAATTTTA-----------------------------------------------------------------------------------------------------------------------------------------------------------GGTGAGAAATTGAGGTGGAATAGTGACCGTTCA------------TTTGCGTTAACTGAAAAACGTTGTTTCTTAAAGAAACAGTGAACGTAAT----------------------------------------------------------------CTTTGCTAAAGTTGACCCG----CACATCATCTCTGCCA-CTTTTTGGTAAACGGAGCGCTGTTTGCCT------------------------------GGAAGCCCATAAAGCTTTAAAT------------------------------------------------------------------------------GACACGGAACTCTCCAAAC-AGTTCAACATC---TGCT------TGCAGTGCTGGCATGAAGTGACACC-------ACCGGCCCAATTGCCATACG-----TCTTTGGTG----GTGGGCATTATTACGACATTCTCCCTCG-GGATGATGTTTGCCACA-GTCAAAGCGGCCGTCCGAGGAGGGGAGCATCTACA---------------------------ACAGCGGGGTCGGCTTCTGTTTGG---TCATCTCACTTCGACGTGA-GTAATCAGCTCTC--TCCTCCGCGA-GGGTC--AATGCTGGACA-AGCCAGCCATGGAGTCT----GTGTTTGTTCTTAAAGGCAGTGCAAACAGAGCAGACTCTGTA-------GTCTATAGCCTAT---------------AGCCGAGTACCATGTCACCC-----CCTCCACCAACACCAGCTGCATCTCGGACACGTAC-----------AATTCTCAGACACACATAA------TACACTGTCTTC-TGTTTTATTTTCATT--ATTTATTTGAACCACCCGCAGTGATCTTCATCT--------------------------------CCTCCATCTTCAGCAGTGCAGGGAT--------------------------------------------------------------------------------------------------------------------------------------------------------------------------------------------------------------------------------------------------------------------------------------------------------------------------------------------------------------------------------------------------------------------------------------------------------------------------------------------------------------------------------------------
>Tilapia_LG13_(reversed) dna:primary_assembly primary_assembly:O_niloticus_UMD_NMBU:LG13:21905933:21906596:1
------------------------------------------------------------------------------------------------------------------------------------------------------------------------------------------------------------------------------------------ACTTAACGGGTATTTCCTGAAGTGTAATATAAAATCTCTGGT-----------------------------------------------------------------------------------------------------------------------------------------------------------------------AAAGTTTCTCAAAACTACAGCACATGCT------------GTTACATCATATTAGTGAGTGTGCTTGCACAACTAATAATGAGTGGAAC-------------------------------------------------CACAACTCGTGCAACTCAGAGTCTCACTGCCTCT----TGCATTACCCCTCCCA--TTTCTGTTAAATGGAGTTTTATTTGCCT------------------------------GAAGACCCATAAAGCTTTAAAG------------------------------------------------------------------------------CAAAAGAAACTCTCCAAAC-ACTCCGACATC---TGCT------CGCAGTGCTGGCATGAAGCGACACC-------ACTGGCCCAATTGCTGCGTC-----TATTTTGCA----GTGGACATAATTACAACATTTCCCTCTT-GGATGATGTTTGCAAGA-GTCCGAGGCACTGCCAGGGCAGCTGAGTTTCCACA---------------------------GCAGAAGGTTCAGATTGTGTTTGG---TCATCTCACTTCTGTGTGA-GTAATCAGCTCTC--TCCTACAGGC-GGGTC--CATGCTAAACA-AGACACCGA------------CTATTTGTTCTTGATTGCAGTG----CAAACAAAGGCCCAGA--------------------GG--------------------------------------GCTCTCTGCAGCTGAGTAACATCTCCCTCCACCACAGCAGCGAGTGGATCTTGGAAAGCTAAAACTCCAGTCATACTGTTGGT-CCTGAGATTTTGGGA--ATCTACTGTAA-----------------------------------------------------------GACTATAGGAATAATAGACAAACATTTGAT---------------------------------------------------------------------------------------------------------------------------------------------------------------------------------------------------------------------------------------------------------------------------------------------------------------------------------------------------------------------------------------------------------------------------------------------------------------------------------------------------------------------------GCTACAC
>Tetraodon_17 dna:chromosome chromosome:TETRAODON8:17:3287950:3288676:1
---------------------------------------------------------------------------------------------------------------------------------------------------------------------------------------------------------------------------------------------------------GGCAGACTGATACGACTCGAATGGTCT------------------------------------------------------------------------------------------------------------------------------------------------------------------------------------------------------------------TGACACTCTCAGAGTTTCTACACAGGTTTGCAGAGGTGGACAC-------------------------------------------------------------------------------------------GTCTGACCT--------------------------------------------------------GGCTAATTTTGCACGCTTGTAATGTGCACGTG--------TGAAATTCAACATG-------------------------GTAAAGAGAC------------------CCTGGCGAGATGATCTCAAAGA-GAGCGAACGACCTCTTTCC----TGATAACTGCAGCTAATAATAACAACAA----AGCAGGCCAAATGGGCAAATCACTGAACTT---------------TTAAGGCAGGACTTTCGCTCTA-AT-TGCTTTTTAAAAAA-GCATTTTTAATGG------ATGGGTTTTCAT--CC---------------------------AGAGCAGGGTCACATCGTGTTTGT---GGGTCTCACTTCCACGTGA-GCGGCCAGCTCTC--AGCTCCAGGA-TGGTG--CACGCTAAACA-CGCTTCCAGGGGAGCCT----GTGTTTGTTCTGGAGGGCAGCTCAAACATCCAAAGATCTCTGCTGAACCTCCAGCAAAACGC---------------AGCTAGCGCAAGCAACAGCAAGTC-ACTTTAAAAGGGTTTCTCATAATCTCAATAATGCC-------------AAGTTAAAAGTATTCATGTTTTGGAAAGAAAAAGGGAAAATAATCTGAAGGGAAATTATCTTTGAAATGCTGCCTAAAAGGTCTCAGGTCA-TTA-----------------TGGAGTTTTTTCCCTCTGAAAAGCAA--------------------------------------------------------CCAGGTAGAAGTTGCCAAATGACATTGTTTGT---------------------------------------------------------------------------------------------------------------------------------------------------------------------------------------------------------------------------------------------------------------------------------------------------------------------------------------------------------------------------------------------------------------------------------------------------------
>Elephant_shark_KI635888.1_(reversed) dna:primary_assembly primary_assembly:Callorhinchus_milii-6.1.3:KI635888.1:16466:17037:1
-----------------------------------------------------------------------------------------------------------------------------------------------------------------------------------------------------------------------------------------------------------------------------------------------------------------------------------------------------------------------------------------------------------------------------------------------------------------------------------------------------------------------------------------------------------------------------------------------------------------------------------------------------------------------ATGAAAATATCATTGT--------------------------------------------------------------------------------------------------------------------------------------------------------GAGATATTACTAAATACT------GACCACTTTGGTTAGAAAAATAACC-------------------------------CTTTTCTAG-----------ATCGGTTTTGAAGCATTTTGGA-TA-TGATGTACTTTCTC-TCTTTCTC-TTAA------AACAGTAGCCGTC--------------------------------------ATTCTCTCTTTTTTCTTTTTTCTATCACGCTTCTGTGA-ATAATCT---CTTT-TGCTGAAGTC-AGTCT--GACGGTGACAA--GGAAAGAGTTGAGAT-----CTGTTTGTCCTGGGCCAGGCAAGG--TAAACAGCGGCCCATG-TGGCCCACCTTAGGCAGGA---------------ATTAGGATGAAAGGCTTGCTTG---CCTCCTCACGGTTTGGTGACATCCCCAGTAATCCTTACAG--------CATTTGGAAGCAATTAC------AAGAGTCAGCTG-AAAGTACTCATACA---AAGTTTAATGGTCAAATTGTGTAGAACTAA----------------------------------------ACTTCTAAAGAATGCGTTGGATCAT-------------AGGGTTTAAGACAGGATGT--------------------ATATATGGACTGATCTCAAAGCTCATGATACATATCAAATAA---------------------------------------------------------------------------------------------------------------ACAGCTACACCCTCTGCTTGTTATGACTTTGACGTGGGTTACGCAGAATGAGGGGAAGC----------------------------------------------------------------------------------------------------------------------------------------------------------------------------TTTTCGGAAA-----------------------------------------------------------------------AT
>Thorny_Skate_8 dna:primary_assembly primary_assembly:sAmbRad1.pri:8:886293:887197:1
---------------------------------------------------------------------------------------------------------------------------------------------------------------------------------------------------------------CCTGTCAT--------------------TTATGGATGGATGCGACAACCTCCTTAACCGTTA--------------------------------------------------------------------------------------------------------------------------------------------------------------------------------ATTCCTCTATTGCTATTAATTTCTTG--------------------------------------GACCTTCCCTTTCCTAACGTGGC--------------------------------------------CCGTTGAACAACCCTCAATGCTTG-------------------CACTTGACCCTGGATATACTTTTCTCAGCTGCGATCTGTGGTCTTCAAGGTCGAAT----------GACTCAAACTGAGTGCAGCTAATGCTTTTTAA---------------------------------------------------------------------------------AATGAGAGCGGTGGTT-TGGATGACAGCATATAAC------CGAGGATGAGTTGAGTAAAATCATC-------------------------------GCTTTCAGCACTTGTGGGCGCAGCTTTTGGAATATGATGAGC-TA-TTTTATCTTTCGTT-CTTCCTTTATCAA------GAG--------------------------------------------------GACATTTTCTTGTTGCTTTCTACCATGTGCCTGTGA-ACAATTT---ATCT-TCCTGAAGTT-AGATT--GATGCTTAGAA--GGAATGAGCTAAAT------GTGTTTGTCCTGGGCCAGGCAGGG--TAAACACAAGCCCATG-TGGCCAAGTTTAAGCAGGA---------------GGTAGGATAAAAGACCAGCCTGG--CCTCCTCACGGTTTGGTGACATTCCCAGTAATCCTCACAG---------CATTGGAAGCAATTAC------AAAAATCAGCTG-AATGTACTCAGAAG---AGGTTTAATGGTTAAATTGTGCCTGACC-------------------------------------AA---ACTTCTAAAGGCTGCGGTGGATCAC-------------AGAGTTTAAGACAGGATGC--------------------ATATATGGACCAACAACAAAGCTAATGATAGATACTATATCA---------------------------------------------------------------------------------------------------------------ATAAGTAGCCTGAATGTGTACGAAGGAACTGCAGATTCTGGTTCAAACCGAAGATAGACACAAAGTGCTGGAGTAA-------------------------------------------------CTCAGCGGGTCAGGCAGCATC----------TCTGAAGTGAAGGAATGGGTGA------------------------TATTTCGGGTCGAGACCCT----------TCTTCAGACACACATCTTCAGACAATAGACAATA---GGTGCAGGAGTAGGCCATTCGGC----------------CCTTCGA
