# Supplementary material for: Conserved enhancers control notochord expression of vertebrate Brachyury
Source: Nat Commun. 2023 Oct 18;14:6594. doi: 10.1038/s41467-023-42151-3 (PMC10584899; doi:10.1038/s41467-023-42151-3)
Supplement: Supplementary file 11 — Supplementary Data 7 [file 41467_2023_42151_MOESM11_ESM.zip › Supplementary Data 7/Tbxtb T3 sequences.fasta]

>Arowana_8_(reversed) dna:primary_assembly primary_assembly:fSclFor1.1:8:1974507:1974889:1
ATCTGCTAACAGCCCAGGGAAGAGGTGACACCCCCTGTCCAAGTGGTCCGTCCCCTTTGTGCACGTTATGAAGGAGGAATTTTCTCCTGCTCCATGTTTGCCTGTGTGGCTGCAAGGAGAGGCAGCTGCCCAGTTTATTTGGTCATCTCACCACTTTGTGAGCAGTTAGTTCTTCAGCAGCGCTGTCCCTACTGAGACCTAGACAGGGTCTCCGCAAGAGGATCGGGTAAGAGGGAGGGGGACACGTGGTCGTCTGTTTGTGGGCCCTCCCCATCTCCCTGATCCCCCAGCGTTTATCACAGTGTGGTGACAGACCTGCTAATTCCTCCCAGAACTGAGGAGAACTGGATCAGAACCCACTTGCCAAGCCCTATAAAGAGCTT
>Asiatic_Toad_4_(reversed) dna:primary_assembly primary_assembly:ASM1485885v1:4:352647806:352648327:1
ACAGAATTTGGACTATTATTATATGCTTGTCATATTATCATCAAATTATTGTTGTGTCAATTAAACAGTGTTTTGCTGTTAGTGTCTGTAAGCACTGCTTATTCATTTGACTGTTTTCTCAAGTATCTGCGAACAGTATATCTTGACTTAGTCAGACCAACAGAAGGCAGAAGTTAAGAACTACAGTATGTGTCATTGAGCAGGCAAAGCAAATATGAGCTCATGTGGTCTACATGTATATGTGGGGTAGATGAAAGGGCAGGAAAGGTCTTCTCACAGTTTGGTGATATGTCCACTAATCCTTCTTATTTTCCAACCAATAAGTGAACTACTGTCAGGAACTAACAAAATTGATTTTTTTTTTATATGAGTTGAAGAAGTGCATGACCCCATCCACAATCTAGTTTTACCACAAGATCAATGGGCAAGAAACTATGTGCTACATTAAGGCATTATATGTTAAGCTAAATTTTTCCCCAAAAACAATTTAATCCAACTTCTATTCTGTAAACGGACTGGAAG
>Axolotl_chr4q_(reversed) Ambystoma mexicanum strain DD151 chromosome 4q, whole genome shotgun sequence CM010934.2:169791355-169791845
TGTATTATAAAAACCGTTCCTCTTCATTTAAAATTAGGATTTAAGTAACGCCTTATCTACCGTGTCCTAAATTCACAAGATGGCGGTTTAATGACAAGGCATTGGCTTTAAATGCGATCCAAAGTGGCACTTTCGGCTTTTTTAATGGAGAAGCCCTTCCTTCCTCCACTTTATCCTTCTCTCACGTCTCTGTGAACAGTCTCTTCTGTGCCGGGCAGACCCGGAGCAGCAACATCCCCGAGTCAGGCAATGTAAACAGGGACCCATGTGGGCCGCTTTCGGAGCGGAGGGCAGGGGCTGCTGGCGAGATGAAAGGGCAGCCGGGCCTCCTCGCGGTTTGGTGTCACCTTCAATAATCCTCCCCCGCACTCGAAACCAATTATAAAAGCCATTTCAGAGTATTTTAAAGAGGTCGGCTTGTAAAACTCAGAAACATTATAAAGAGCTCAGCTGCAGAATAAAGGGGCATCCCCTAGTAAGGGCCAGACATG
>Bearded_Dragon_CEMB01031415.1_(reversed) dna:primary_assembly primary_assembly:pvi1.1:CEMB01031415.1:1419104:1419803:1
TGTAGATGATGAAAACATAAACAGTGTAAACTACAATTATTACTAACTATATTTGAAAATAAAAATTAAATTGCAAGGACTAAACATAAAAAGATAGAATTGGTTAATCTAAACAATTTTTAATTTTCAAAACCATTTTCACATACAAATTTATATATTTACTGATTTGAACTTTCTCTTTCTTCTCTATCACACTATAATCTCAAATAAGATTTTAATTCAATGCCAAGATGCATGTAACCATTCTAATGAATAAAAGCACTTTTTCTTTTCTCCATTTTATTTTTTTCACACATAACTGTGAACAATTCCCTTTGCTTCGCTCAGGCTCACAGTAATAAGGATTCAGCCAAGATATATTTGTCTTAGGCCAGGCAAACTGGGGCCCATGTGGCCTACCTTTGACTGGAGCAGGATGAAAGACTAACAAGATCTTCTAACGGTTGGGTGACATCTCCACTAATCCTCCCTCTGTTTGCAAACAATTACAGAAGTCACCCAAGAGCATCTATAGGAAAAATTTCCATGGTAAATTTTTGGAAAGCGTTCAGTTTCAGATCCAAGGTAAATCACTTTGTTGTAATCCTGAATAATTATATTGGGCTTGTTGAAGTAACTCAGAATGAATATAGATGAAATTCCATTCCAAACTTGAGACTTACTTAACATTATGAAATTCATTATGGTAAAATATAGTATC
>Bowfin_Aca_scaf_23_(reversed)
TCCCAAAGCCTCGAGGAATGCGATCTGGCAGGAGCGAGCACGAGTGCTATCCCTAGGCGGCCATGTTTGTCAGAGTAGCCGTGAGAATTCACACTGCAGAAATACTTGTCCGCACAAGCCCCTGTGACTCTTCTAACCGGCCTCCTAATTTCTGAAATCCAGGTACCTGCAGCAGTTGCACACTCTTACTAACATCATACATCCCCTTACTAAACAGAGTTAGATACTCATTGACAACTACGACAACAATTAGCCTCGTTTCTCTGACTCCACCATACTGGTACACCGGGGACTTATCCTTGGGTCAATTCTTCACCACAGAATCAACTTAATTCATTAAGAATGCACTATGCTGTTTTTTCTGTCACTTCTCTTCCTGATACACCATGTTAAATGTCACAAAACTGGGCATGGCCTGCTAAAGCTGGACAAGGATCGGTATCCAATTACTGATGGGAAAACAAACATCTTGTCATCTCTAGGGTGGAGATAAAATGCCTACAAACCACCAACACACAAAAACCCAGATAAGAAAGGCAACCAAACCCAAACCGATCAAAAGCTCTGTGTTAACGGTATCAGTTCGGCTGATCTAGTGCTCTACCTCCAATGACAATTTAACAGCTATCACACTGAAATGTGTCATCTGCTACTGTTTTATTTGGTCATCTCACCAGTTTGTGAACTCTCTGATGGTAACAAGCGGCGAGGGGAGCTGTGTTTGTGCTGGGCTGGGCCGGGCAAACAGGGGCCCATGTGGCCTGTCTTTGGACGGGGGCAGGATGAAAGGCTGCCCACCCTCCTCACGGTGTGGTGACAGGCCCCCTAATCCGCCCCGCTCTGGGAGGCCTCAGTCGAAGTCAGTTGTGAAGCACCTTTAAGGATCTTAAGTGGTCGACG
>Channel_Catfish_3_(reversed) dna:primary_assembly primary_assembly:IpCoco_1.2:3:29214743:29215411:1
AAGAGGCCTAACATCTCTGTAGAACACTTTTCTAAACAAATCCTACAAAGGCCCAGAGCACTGGCATGATGTGACATCTCAGGCCAAATTGGTCCACCTCCTTTGTATGTGAAATGAATTAGACATTCACCCCTTGGTGATGTTTGTCTGTGCTGTGGTGAACACAGAGATCTTCTCGGCAAAAGGGGGGCTTCTGTTTGTTCGTCTCACTGCCGTGTGACTGGTTGACCATCTCTTCGCATAAGGTCCACGCTAAACAAGCTTTCAACACAAAGTGTGTTTGTCTATGTCCAAAAGGACAGAGCCGAGATCAGGAGTATCCTGGAGTACACAGCTATTAGGAATGAAATCTCGCATTTCAACTAAGCAGTTTAGGATACAGAGTTCAGCAATAATTCACCGCAAATGTCTGTGACATAACATAACATCTGTCATGATACAAACATAGAGTTACTGCATTTCAGGAAGGAAAGGATTCAGAATAAAAGAAACTCACGTGTTCGTCACTTTCCGCATGGGAGACCTGTATCTTTGGAAGAACTTCTAATTTCTTCTTCGGCAAATCCTCTAGCTTCAGCGCTGGAGCAGACTTGCTGGAAAGCTCTACCAACAGGAGATTTGGAGTGAGTGCTGCCAGTGCAGTTTAATGTAAATATATCGAGTCATTGC
>Chicken_3_(reversed)
GCATTTAGATGTTCCCCTTTTGCTTTTCATTCCTCATCCTCAGCTTGAGAATGCTTTTAAAATCTCACAAGCTGAACACATAAAATGGTCACCTCATTCCAGTCAGCCCTTTTAAGCCCTTGGCCTTAAGTTTTCTATTGTCCATATAGAATGATTCTTCTAAAAACACCTGGACAGCACCTTGGTCTCTCTCCTCATTATTTTGCCAACATGATAGCCTGAAAAGTTGATTTTTTAACTTCATTTTTAACTCCAGTGGCCTTTTCCCCTTTTCATACATAAAAAGGCTGCTCCCTCATTTCTCTGCTTTATTTTTCTCTCACATATTTGTGAACAATCACTTCTGCTTCAGTCAAGCATATAGAAACAAGCACTGAGCCAAGATATATTTGTCTTGGGTCACGCAAACAGGGCCCATGTGGCCTACCTCCAGGCTGGGGCAGGATGAAAGGCCAACCAGGCCTCCTCACGGTTTGGTGACATCTTAGCTCATCCTCCCTTCGTTTGGAAACAATTACAAAAAGTCACCTGAAAGCATCTACAAATAACCTCTTTCCAAAAGCTAAGAGAGGGTGTTTTACCTCCAACACTTACTATCCATTTTCTGCTGTTGCTTGCACTGATGGGAATCCACACAGAGAAATCACTTAGGACAAACAATTTTTCTGTTATTTGTCTTTTACGTTGTTTATAA
>Coelacanth_JH126721.1_(reversed) dna:scaffold scaffold:LatCha1:JH126721.1:1181057:1182021:1
TAGAATATGGGGCTGTTACCCTTCGGGATATATGCTGATGATCTTCCAGTTTAAATACACAGTTTTGGTGAAGTTGGAGATGGGGGAGTTCAAGAGATTCCTGGTTGCCAAAAATCTGCCAAATAACAGTTTAAGGAGTGCCAGATGGTTGGCTGCAGACAATAGCCAGTTATTCCAGTTATTCAATAGTAGCCAGCAAAAATAATCACCGCCAATTGTAAATCTGGACCATGCCACTGCATTGTGTAATAAAATAATTAGCCTAATTAGGTACTGTTGAAAAAGATTTTCATAGAGGCAGTTTGTTTTCTTCTTAAAAGTAGTCCTCCAAGTTGGTTTTATTTTCCTTTCACATCTCTGTGAACTATCTTTCTTGTCTTGGGTATGCCAGTAACAAGTACTGTAGGAAGCTAAGATCTGTTTGTCCTGGACCAGGCAGGGTAAACAATGGCCCATGTGGCCTACCTTTGGAAAGGAGCAGGATGAAAGGCCAACAGGGTCTTCTCACAGTTTGGTGACATCCTCACTAATCTTCCCAGTGTTTTGAAGCAATTACAGAACTTATATTAAAGAACCTATAAAAAGCCTAATAGTAAAAGTTTAAAGGAGTTCTAAAGGAGGGACTAACCACAAACCTTAACTATATAGCTAAACCATACAAGTTGCAGGTTATCAAGAGTGAGGTCAGGTGTACCAGTACTAGACAATGTTACAGCTGCAAAAAGGTGCATATCAGTATGCTACCATGATTTATTGATGTGCGAATGGGCTGCCAGCACACTCACAACAGCACAAACCCTGCCTCCTCCAAGGTGAGTTTGGTATCATATAGCATGTTGGAACATCTGGATTAGGTGTAAGTACAAGATTCATGCACTCCAAAGCAAGAACAGTACTCATATGTTAACAATTTTTTTTTAAGGAAAAAGGAATATCCGTTAGATAGAAATAACAATGAAATTATT
>Common_Carp_LN591869.1_(reversed) dna:primary_assembly primary_assembly:common_carp_genome:LN591869.1:698943:699609:1
GGCTCTACTTTTTCTTTATTCTGGGAAAGGTTGTTTAAGGTTGTTTCTTTTCCAAACAGTTTAACTCATTCCCTGACCTCCGGCATCATGTGACATCGCAGGCTAAATTGGTCAGTCTGTTTTGTGTGTGAAATAAATTAGATATTCTCCCCTGGGTGATGTTTGTCCATGATGTCCTGACTGAAGGAGATTCACCTCCACCACTGAGAGAGAGGGGGTCCTGTTTGATCATCTCACTTCTACGTGAACAATCAATTCTCTTTTCAACTGGCTTCCAGCAGAGTGTGTGTTTGTGTAAGGCCAGCAGGTCAAACAGCATGGGGAGAAAGGATAGTTGCAGGCATTTTCAACCCCGGCAGCATTTTAATCAGTCTAAATAGAAGATTTTCTTTGCATTTCATTAGCTAAACTGACTTGGTTTTTCTAAGAATAAATAGCTTAGAAATACAAAGGCAATTGAATTCTATATTCATCCAGTGACCGATTGAATGAGCATAATCTTACATGTTTCTGCTGTGCTGTGGAGTCATCAGGTGTGATCTGAAGTTTCGGGAAAAACCCAGGCTTCTGTTTCAGCAGGTCCTCAAGAGTAACATCTGAGCTGGGATTACTGCTGTGTTCTGCCAGCATGAAATGACAATGACAACAAATGAGAATCTAGAATGTT
>Electric_Eel_RBHW02000017.1_(reversed) dna:primary_assembly primary_assembly:Ee_SOAP_WITH_SSPACE:RBHW02000017.1:1421996:1422576:1
GAAAAACCTTGTTTTATCAGAAGCAGCTGGAGAGCCCTGCAGTAAACTCCTTTCTTTGCATATCTGCAGTCTGAAGATATCCAAATTAGGTTAACCTTTGTGAACAGGCCCTGTCGTCTCTGCGGTACAGTATTCTTAACAGCCCTATGGCGGCCCTGAACTACGGCCTGATGTGACATCCCAAGCCAAATTGGTCCGTCGTCTTTGTATGTGAAATGAATTAGACATTCACCCCTTGGTGATGTTTGCCCTTGCTGTGGTGAACAGGGAAACTTCTCTACTGCAGGGAGTGATTGCAGTGGTTGTGGTGGTGGTGGGACTTCTGTTTAGTCATCTCACTGCTCTGTGAGCAGGCCAAAATCTCTTCCCATAGAGCTGAAGCCAAACAAGCCTCCTGCAGAAAGCATGTTTGTGCATGGACAACATGGGGAAGCGAGGGCAGGGGGCGAAACTCAGCTTAGTTAAGACTCTGTTCTGCCGGAGAACCCTGACCACACTTATGGAGGACAAGATGCTAGATGTTTGAGCTCATCCCAGTCAACAGTTATTTAACTACAGTTAACACTATAAAAGTCACATAG
>Elephant_shark_KI635888.1_(reversed) dna:primary_assembly primary_assembly:Callorhinchus_milii-6.1.3:KI635888.1:16466:17037:1
ATGAAAATATCATTGTGAGATATTACTAAATACTGACCACTTTGGTTAGAAAAATAACCCTTTTCTAGATCGGTTTTGAAGCATTTTGGATATGATGTACTTTCTCTCTTTCTCTTAAAACAGTAGCCGTCATTCTCTCTTTTTTCTTTTTTCTATCACGCTTCTGTGAATAATCTCTTTTGCTGAAGTCAGTCTGACGGTGACAAGGAAAGAGTTGAGATCTGTTTGTCCTGGGCCAGGCAAGGTAAACAGCGGCCCATGTGGCCCACCTTAGGCAGGAATTAGGATGAAAGGCTTGCTTGCCTCCTCACGGTTTGGTGACATCCCCAGTAATCCTTACAGCATTTGGAAGCAATTACAAGAGTCAGCTGAAAGTACTCATACAAAGTTTAATGGTCAAATTGTGTAGAACTAAACTTCTAAAGAATGCGTTGGATCATAGGGTTTAAGACAGGATGTATATATGGACTGATCTCAAAGCTCATGATACATATCAAATAAACAGCTACACCCTCTGCTTGTTATGACTTTGACGTGGGTTACGCAGAATGAGGGGAAGCTTTTCGGAAAAT
>Gar_LG16 dna:chromosome chromosome:LepOcu1:LG16:15114682:15115813:1
TTCAATTTTCAACAGCATTGATCACAAAACAAAACTTCAATTAATTGCCTTTTTAGACATACTATTCCCCTGCTCTTTTCATCTTCTTAACATGTGAAGTAGCCTTACTGGTTGCCTTTTAAAGCAGTTCTAAGGCGTTTTCCCAGAGGCTTGAGGAATGTCATGTGCAGAGGGCAGGACAGAGTGTTATCGTCATGCGGCCATGTCTGTCGGTGCGGCAGGGAGAATTCGCACTAATGAAATACTTGTCGGCACAAGCCTCTGCTACTCTTCTAAGCGCTGTCCTAATTTCTGACATCCAGGCACCTCCAGTGGTTACACGCCCTTCCTAACATCATACACGCTCTTACTAAACAGAGTTAGAATCCCTCTGACAAACGCAGCTGCATTAATACTGTACTGCAGCAGAGGAACACTGAATATCCACCTTCTTTCAACATCCTTCTGCTGATCCACGATCATTTAAGAACAGGGATATGCTTTTATTCTGGTATTTGCTTTCCTATAATGTACATTTTATCTTACAGTAATCATTTTAGAAGGCCAGGCAGCTCAAATCAAGTGTTTCAGATGAGTGGCTGTTTAAAGTAAGATAACAAAAAGCTAAAAATGCTTTATTTGGTGATTAGGTACTTAAACTATGTTTAAAGAAAGGCATAAACTACTTATAAAACAAGTGACACCAAAATCCAATTTATCAAATGCTCCGTGTGCTTTTCTCATCTTTAATGACCTGGAAATTTTAACTTGGGCGATGTTTGACTGCGCTAGTTGTAAAAGTGGTTACTGATCCAGCTTTATTTGGTTATCTCACCATTTTGTGAACAATCTCCTCTTTTTCCAGCAGTGCTGATGGTAACGGGCAGTGAGGGGAGCGGTGTTTGTCCTGGGCAGCAGGGCAAACAGGGGCCCATGCGGTCTGCTTTAGACAGGGCCAGGATGAAAGACTGTCCAGCCTTCTCGCGGTGTGGTGACAGCCTAACTAATCCTCCCCACACCGGGAAGCATTAGGAAAAAGCCACTTGTAAAGCACCTTTAAGGAGCTTAAGTGCTCAACGGTTTTTAAAAAAATAACGCAATATATGCGTTTCCATGCCCTAAAAACCCACTCAAATTTTCTAACGTGAAAGGG
>Goldfish_38_(reversed) dna:primary_assembly primary_assembly:ASM336829v1:38:20176323:20176873:1
TAGAAAATTCATAATAACTGACATGCGACATTGGTCTACAGGAGACACATTTGAGATTTGTAATCTCCTTATGAGATAAATCTAAAAGGACATCAGACAACAGCTTATCTGAGATATTCGTTCTCCTTATGCTGTTCTGGATGGTCGCTGACTCACTTGCTAGACTTTTTCTTTTTGGTGAGAAAGGTTATTTAAAGTCCAGAGAGCTCTTTTCCAAACAGTTAAACGCATTCCCTGACCTCCGGCATCATGTGACATCCCAGGCCAAATTGGTCAGTCTCTTTTGTGTGTGAAATGAATTAGACATTCTCCCTTGGGTGATGTTTGTCCATGATGTGCTGACTGAAGGAGATCCTCCTTCACTACTGTTTGGTCATCTCACTGCTACGTGAACAATCAATTCTCTTTTCCCATAAAGTTGAGGTTAAACCGGCTTCCAGCAGAAGGTGTGTTTGTGTAAGGTCAGCAGGGCAAACAGCATGGGGAGCAAGAATAGTTGCAGGCCTTTACAACCCTGGCAGCATTTTAAATCGTCTGAATTAAATAGAAGT
>Green_Anole_GL343461.1 dna:primary_assembly primary_assembly:AnoCar2.0v2:GL343461.1:666109:666737:1
CAAATACCTGAACATATAAAGATGGACTCAATGAAGGTTTTGCCTTATTTCTGATTAGTAATTTCTCAAATGTATATTTTATCAATTTTACTGTGCTCACTATTCACTCTTGTAGAACTATAATCTAAAACAAACTTTTTATTGAATTCCATGCATTTGACTATTCTAAAGTATAAAAGGGAAGTTTTTGTGCTTAATCCATTTCATTTTCTTCTCACATATATGTGAGACTGAGTCTCCCAATTCATTCAGGTGCACAGTAATAAGGATTCAATCAAGATATATTTGTCTTAGACCAGGCAAACAGGGGCCCATGAGGGTTACCTCTGACTGCGGCTCGATGAAAGACTAGCGAGGCCTCCTAACTGTTTGGTGACATCTTCACTAATCCCTCTCTGTTTGGAAACAATTATAGAAATCACCCTAAATCGCTTAAGTTTCCACAGCAAGTTCTAAAAAAGGTTTCAGTTTCAGAGCCAAAGTAAAGTGTTTTGCTATAATTCTGTTCTATTGGATTGAGGTCACTCAAGATCAGCTGAGTAATTTGGCAAGAGAATTCACTTCTGAAAATATTTCACATGGAAGTATGATATGTGAACCGATCTACCTCAGCTGGATTTTTATGGGGC
>Herring_13 dna:primary_assembly primary_assembly:Ch_v2.0.2:13:27359405:27359904:1
ACCCTCACGTCTGGGATGAGGTGACATCCCCGGTCGAATTGCTCCGACTCTTTTGTATGTGAAATGAATTAGACATTCACCCCTGGGTGATGTTTGTCCGAGCCGCCCTGAGCCGAAGAAAGCCCCCCTAAGACACCGGGTTGGGGTGTGTGTGTGTGTGTGTGTGTGTGTGTGTGTGTGTGTGTGTGTGAGCTACGTGAGCAATCAGAGCCCAGCTCTAAAGAGGCCCAGATGCTAAATTAGTCAGTGGCGGTGAGCAGTGTTTGCACTGGAACAACAGGAGCAGTGAGAGCCAAAAAGAAAGTTCCTTTCTCTCTCCCACACTCCAACCCTCCCTCTCTCTGTCCCACACTCTAACCCTCGGACATGGGGGCACAGCCCTGCTCAGACCACCTCGAGGAGGAGGGGGGCAATAATCTGAGTCTCTCCCACCTTCCAACCCTCGGACATGGGGGCACAGCCCTGCTCAGACCACCTTCGAGGAGGAGGGGGGCAATAAC
>Human_T3 dna:chromosome chromosome:GRCh38:6:166244611:166245019:1
TCTACGCTTCATTGTCCTGCCTGTTGACAAATTGTTAAAGCAATTGCCTTACATTCATTTTAGATTTAATTTCCAGTGGCACTTTTCCTTTTCATGTTAAAGTCTTGCCTCATTTCAGTTTTATTTTTTCCTCACCTTTTTGTGAACAATCTCCTCCTTCAGTCAGCTCTGGACTAACAAGGTTGAACCAAAGATCTGTTTGCTTGGTGCAGGAAAACCACACGGGAGCCCTACAGCCTGCCCCGAGGCCGGCCCACATGAAAGCCCGGGGCTTCCTCACAGTTTGCTGTGAGCTGCACCAGCTCTCCTGGAGTGTGAAACCAATTTCCAAATTCACCTGAGGGTCCTTCTACAGAAAGGTTTTTGGTGAAAATATTTAGAATGTAGCAAAAAGCAATGATCAGAAGGG
>Mexican_Tetra_25 dna:primary_assembly primary_assembly:Astyanax_mexicanus-2.0:25:43938868:43939300:1
CAGTCCTGTCTCAGCTGATTAATAGAGAAAAATGTGTACATTAGACGGTTAGTACAGTCTGTGCAGTCTTAAGACTTAAGGTGGAATTAAGGGAGTCTTTCTTAAAGAGGCTCGTTGTGTTTGTAGAACAGTTTTGTAAGCAGACCTACACCCTTAGCCCTAAGCTCTGACATGATGTGACATCCCAGGCCCAATTGGTCTGTCTCTTTTGTGTGTGAAATGAATTAGACATTCTCCCCTGGGTGATGTTTGTCCATGCAGTAGGGGTAAAGAGAGAGGGCTGTGGAGGGTAGGGGGGGCTTTGTTTGGTCATCTCACCCCTACGTGAGCACTCGACCAACTCTTCCCATAAGGCTGAAGCTAAACAAGCTTCCAGGAGAAAGAGTGTTTGTGCATAGCCAACATGGCACAGCAAGAGCAGAGGAAACAGAGC
>monodelphis_T3
GTGCATTTGGGTTTCATCTAAATGAATTGTTCTCAAGTTCTTATTTTTTAATTGTTTAATTTTTCTTATTATAACTCCCCACAAAGGAGGTCTTGTTCACACTTCATTTTCTGCTCTGTTGACAAATTGTCAGGGTTCACATCATCTGAAATTCATTTTGGATTAGATTTCAAGTGGCACTTTGCCTTTTCATGTTGAAAAGTGTTGCTTCATTTCTGTTTTATTTTTCTCTCACCTTTCTGTGAACAATCTCCTCCTCCTTCAGTCAACCTTAGAGTAACAAGGTTGAGCCAAAGATATATTTGCCTTAGATCAGGCAAGCCAAACAGGAGTTCTGGTGGCTTACCTTTAGACAGTGACAGGATGAAAGGCCAATAAGGCCTCCTCACAGTTTGGTGATACCTGCCCTAATCCTACTTGAGTTAGAAACCAATTACCAGATTCACCTGCATAGTCCAGATAAAGAATGTATACTAGTAAAAGTGCTTATGGGCAGCAGCCTAAAATACAAAGTGAAGACATTTTCAGCTTTCAGAATCATGTTTTAACTCACCATTAATCATTATTTAACATAATTTGAAATTGACTGTGGTTCTCTTTCTTTCCCTTTTCATAGCCTGTA
>mouse_T3_(reversed)
CTGGCAAAGGTCAATGGGAGCACACTGTGTGACAGCAAAGCAACACCAAGGAGGTGACAGTGGTCCCCGGTGAACAAAAAACGGGAAGTACCATCTTTCCACAGTGGCGTGGACAGTCCCCACAGTGGATAGACACGGCAGAGAGACAGAGGGCTGCTTTTGGGCTTTCTGAACCAACTCCTTTGGCATCTTGCCTGTGTATCTCTGCAGGTGAGGGGAGACACAGCTTTCCCCGTGGGATGTTGCTTCTGGTCCACGCAGTCAGGCTTAAGTGCACCCACATTACAGGCACCATGGAAACCCTAATTCAAAAGATCTGTGTCTTGGCAGTTACACCTCATTCAGCATCGACTTCAGGACACACCAACCCGAATCTCCAAATCACACCTCTAATCAAAACCCGTCACATCGAGCACCATGGCGTTCGATAACTTCGTAAGCCCGCATGCGCGCACACGTGCACACGCTGTGAAAACGTACCGCTGTGTCCCCTCGATGCTTGGGTGGATCCAAGCCAGGTTGGTGCGGGCCCTGTTTTATCCTCTCCTTCTCCGGGCCATCCTCCACAACTTCCTGTTCTCTCCCTGGATGGTCCTGCTTGTTGACAAGATGTCGGCCATTACCTTAAATTCATTTTGGATTTAATTTCAGAGGCACTTCTTCTCCTTTTCATGTTTAAAAGAGTCTCATTTCAGCTTTATGTTTTCTCACCTTGCTGTGAACACCCCCTCCTCCTGGCGGCCTCCTGAGTCACCATGTGGATCGCAGATGTGTGTGCCTTGCTCCTTCAGACCAAACAGGAGCTTGGCCTCCTGTGGGCCAGGCCAGATTAAAGGAGGGGAGGGGCACTTTCTCACAGTTTGGTGTGAGCTGCATCAGCCTCAGTATGGAAACTAATTTCAAATTCACCTGACTTTCCTCAGCAGGGAGGCGAAGAGTCACACAGCAGAAAGCAATTTGAGGAAGGCCTCTCAGGCATAAAAGACAATGAATTACTCATACATTTTGACATTGGAGGCTGGAAAAATGATGGCTCAGTGGCTAAGAGAGCTTGCTGTTCTTATAAGGGACCAGAGTTTAGTTCCCAGAACTCGCTGTGAGTCCAGCTCTGGGGGACCTGACACGTCTCCTGGTCTCCTCCTCAGGCACCCTCATGCATATGCACATGCAAACACACATACACATAAGCAATAAAATGCATTCTTAAAAATACACAAATATGGGGCTCAGTGGTTAAGAGCACTGGCTACTCTTCCAGAGGTCCTGAGTTTAAGTCCCAGCAACCACATGGTGGCTCACAACTATCTCTAATGAAATCTGATGCCCTCTTCTGGTGTGTCTGAAGACAGAGACAGTGTACTCACATACACGTAAAATAAATACATTGTTTGAATCATAAACTCACAGTCATTGTCCATGAGAAGTGTCCTACATGCGCTGGGTAACCCCCAGTTTGGGGAGACAGCACATAGCCCAGCCTATGGGTTTAGTGGTAG
>Painted_Turtle_KK083002.1 dna:primary_assembly primary_assembly:Chrysemys_picta_bellii-3.0.3:KK083002.1:3572396:3572794:1
TTGATTGCACTTAACTTTGTCTCTGTTGATGCTCTGTCAGTTTAATTGCCTGAAATTGGTTTTGAATTCATTTTCAAGTGGCACTTTCTTCTTTCCATGTTTAAAAGGTCACTTCTTCATTTCGGTTTTATTTTTCTCTCACATCTCTGTGAACAATCTCTTCTGCTTCAGTCAGGCTTGTAGTAACAAGGAATGAGCCAAGATATATTTGTCTTAGGCCAGGCAAACAGGGACCCATGTGGCCTACCTTTAGACTGGGGCAGGATAAAAGGCGAACACGGCCTCCTCACGGTTTGGTGACATCTCCACTAATCCTCCCTTCGTTTGGAAACAATTACAAAAGTCACCTGAAAAGGTCTACTGAGGAAGTTTTCTAGAAGAGTTAGGTGGGCCAACATG
>Pkingsleyae_PGUA01000195.1 dna:primary_assembly primary_assembly:PKINGS_0.1:PGUA01000195.1:403632:404116:1
GTAACTCAAAGCCTCGAAACCTCACGCTTAGATCAACCACCAATAAATCTGTCCAGTCGAGGAAGAATTTCAAACAGTCGGTCAGCGTCTGCTAACAGCCAAGGGAAAAGGTGGCACCCCCAGCCCAATTGGTCTGGCCCCATTATATGCGCTATGATTTAGACATTTTCCCCTGGGTGATGTTTGTTTGTGTAGGTCTGTTGTGAGCTGGTGTCCAGTTTGTTTGGTCATCTCACAGGACTGTGAGTAACTACAGCACGCCTGGTGCTACGGACATCCAAACAGAGTCGGTGATACACAACACAACGGGGTATGGGGTTCATGTGGACCCACCCCCAAACACCCGCCTCCCCAGTCTTATCACGGTGTGGTGACAGGACTACTAATTCCCCCAGAACTGAGGAGAACTGGATCAGGACCCACATGCCAAGCCCTATAAAGCGCTCAGCAGGACAAAGGAGCCCCAGAGAGAGGAGTGGGGGCTT
>Saltwater_Crocodile_MDVP01000061_(reversed)
AAGCCTGAAAAAATCAGGCCTTCTCTAAGGAAGATATTTTGCTTATGCTTGTTTATAAATCCTTGCTCTCTCTTCCCTATGAAAAACAGGGCTCTTTAAGAATTTCACACTATGAGTCCAAAACATGAACCATTTCATAGCTGTATACAGACTTTTCTTTAAGTTATTTTTCCATGCATTTTAACTCATCTACACAGCATCTTGATGGCACTTAATGCTGTCTTTGTTGGTGCTCTGTCAGTATAATGTCCTGAAATCAGTTTTAATTCATCTTCAAATGGCACTTTCCCTTCTTCATGTTTAAAAAGCTCCTTCATTTTATTTCTCTCACATCTCTGTGAACAATCTCTTTTGCTTCATTCAGGCTCATAGTAACAAGGATCGAGCCAAGATATATTTGCCTTAGACCTGGCAAACAGGGGCCCATGTGGCCTACCTTTAGACTGGGGCAGGATGAAAGGGCAAGGAGGCCTCCTCACGGTTTGCTAACAACTCTGCTAATCCTCCCTTCGTTTAGAAACAATTAGAGAAGTCACCTGAAAGTGTCTACAGAGAAAGTTCTCTTGATGAGTTATGAGAAGCCGATCTAACTCCAACAGCCAATGCCA
>Sterlet_CACTIF010000188.1_(reversed)
AAAGTCTTGCAATGTAAGAATAGACTGTGTTTATTTATCTCTTGTTAAAAAGTGCTTTCTCCTGTTCAGTTCCTTTATTCGGTCCTCCTCTCACCACCCTGTGAACTATAATCTCTTCTGCTCTAGTCAGGGGTGATGGTAGCGGTGGCTGAGTGGAGCTGTGTTTGTGAAGGGGCTGGCTGGGTAAACAGGGGCCCATGTGGCCAGCCTCTGGACGGGGGCAGGATGAAAGCCTGCGTGGGCTCCTCACGGTTTGGCGACAGCCTTGCTGATCCTCCCAGCATTCGGAAGCATTTGTAAAAAAAGTCAGCTGAGAATCACCTTTAAGCAGTTTAGCTGGTAAAAGTTCTGAGGACATCTAAAGCATGGGACAGTTGTTAAAACGGACATTGAAAAGTCAACATGAGAAAGAGAAGCATTGCTTTCTGTTAATGAGGAAATGACAGATCACACACACACACAAACAGAGATACACTAAACTAGTCTACACTTTTAGACAACCATTTCAACAACAACAAAATGTTTTAGTTATCCTAAACAGTGTATATATAAT
>Sterlet_CACTIF010000209.1_(reversed)
AAAGTCTTGTAATGTAAGAATAGACAGTGTTTAATGATCTCTGGTTAGAAAGTGCTTTCCCCTCTTCAGTTCCTTTATTTGGTCCTCCTCTCACCACCCTGTGAACTGTAATCACCTCTGATCTAGTCGGGGTGATGGTAGCAGGGGCTGAGTGGAGCTGTGTTTGTGAAGGGGCTGGCAAGGTAAACAGGGGCCCATGTGGCCAGCCTCTGGACAGGGGCAGGATGAAAGCCTGCATGGGCTCCTGACGGTTTGGTGTCAGCCTTGCTAATCCTCCCAGCATTCGGAAGCATGTGTAAAAAAAAGTCAGCTGAGAATCAGCTTTAAGGAGCTTAGCTGGTAAAAGTTATAAGGCCATGTAAAGCAGACAATGAAAGAAGTCAATGTGAGAAAGAGAAGCATTGCATTCTGTTAATGACAGATCACATCCACACACACAACCAGAGACACACACGACTACTACTGCACCCATGCTTCAGCGCCGGTAGGGTCACTGAGGCACACCCAGAGCCGT
>Stickleback_groupVI dna:group group:BROADS1:groupVI:6251872:6252592:1
GTGCAAAGGCAGAGTCAAGTGCCGCTTTAACTGAGAATGCTAAAACAAGACATTGCAATTGTGTTAATTTTAGGTGAGAAATTGAGGTGGAATAGTGACCGTTCATTTGCGTTAACTGAAAAACGTTGTTTCTTAAAGAAACAGTGAACGTAATCTTTGCTAAAGTTGACCCGCACATCATCTCTGCCACTTTTTGGTAAACGGAGCGCTGTTTGCCTGGAAGCCCATAAAGCTTTAAATGACACGGAACTCTCCAAACAGTTCAACATCTGCTTGCAGTGCTGGCATGAAGTGACACCACCGGCCCAATTGCCATACGTCTTTGGTGGTGGGCATTATTACGACATTCTCCCTCGGGATGATGTTTGCCACAGTCAAAGCGGCCGTCCGAGGAGGGGAGCATCTACAACAGCGGGGTCGGCTTCTGTTTGGTCATCTCACTTCGACGTGAGTAATCAGCTCTCTCCTCCGCGAGGGTCAATGCTGGACAAGCCAGCCATGGAGTCTGTGTTTGTTCTTAAAGGCAGTGCAAACAGAGCAGACTCTGTAGTCTATAGCCTATAGCCGAGTACCATGTCACCCCCTCCACCAACACCAGCTGCATCTCGGACACGTACAATTCTCAGACACACATAATACACTGTCTTCTGTTTTATTTTCATTATTTATTTGAACCACCCGCAGTGATCTTCATCTCCTCCATCTTCAGCAGTGCAGGGAT
>Tetraodon_17 dna:chromosome chromosome:TETRAODON8:17:3287950:3288676:1
GGCAGACTGATACGACTCGAATGGTCTTGACACTCTCAGAGTTTCTACACAGGTTTGCAGAGGTGGACACGTCTGACCTGGCTAATTTTGCACGCTTGTAATGTGCACGTGTGAAATTCAACATGGTAAAGAGACCCTGGCGAGATGATCTCAAAGAGAGCGAACGACCTCTTTCCTGATAACTGCAGCTAATAATAACAACAAAGCAGGCCAAATGGGCAAATCACTGAACTTTTAAGGCAGGACTTTCGCTCTAATTGCTTTTTAAAAAAGCATTTTTAATGGATGGGTTTTCATCCAGAGCAGGGTCACATCGTGTTTGTGGGTCTCACTTCCACGTGAGCGGCCAGCTCTCAGCTCCAGGATGGTGCACGCTAAACACGCTTCCAGGGGAGCCTGTGTTTGTTCTGGAGGGCAGCTCAAACATCCAAAGATCTCTGCTGAACCTCCAGCAAAACGCAGCTAGCGCAAGCAACAGCAAGTCACTTTAAAAGGGTTTCTCATAATCTCAATAATGCCAAGTTAAAAGTATTCATGTTTTGGAAAGAAAAAGGGAAAATAATCTGAAGGGAAATTATCTTTGAAATGCTGCCTAAAAGGTCTCAGGTCATTATGGAGTTTTTTCCCTCTGAAAAGCAACCAGGTAGAAGTTGCCAAATGACATTGTTTGT
>Thorny_Skate_8 dna:primary_assembly primary_assembly:sAmbRad1.pri:8:886293:887197:1
CCTGTCATTTATGGATGGATGCGACAACCTCCTTAACCGTTAATTCCTCTATTGCTATTAATTTCTTGGACCTTCCCTTTCCTAACGTGGCCCGTTGAACAACCCTCAATGCTTGCACTTGACCCTGGATATACTTTTCTCAGCTGCGATCTGTGGTCTTCAAGGTCGAATGACTCAAACTGAGTGCAGCTAATGCTTTTTAAAATGAGAGCGGTGGTTTGGATGACAGCATATAACCGAGGATGAGTTGAGTAAAATCATCGCTTTCAGCACTTGTGGGCGCAGCTTTTGGAATATGATGAGCTATTTTATCTTTCGTTCTTCCTTTATCAAGAGGACATTTTCTTGTTGCTTTCTACCATGTGCCTGTGAACAATTTATCTTCCTGAAGTTAGATTGATGCTTAGAAGGAATGAGCTAAATGTGTTTGTCCTGGGCCAGGCAGGGTAAACACAAGCCCATGTGGCCAAGTTTAAGCAGGAGGTAGGATAAAAGACCAGCCTGGCCTCCTCACGGTTTGGTGACATTCCCAGTAATCCTCACAGCATTGGAAGCAATTACAAAAATCAGCTGAATGTACTCAGAAGAGGTTTAATGGTTAAATTGTGCCTGACCAAACTTCTAAAGGCTGCGGTGGATCACAGAGTTTAAGACAGGATGCATATATGGACCAACAACAAAGCTAATGATAGATACTATATCAATAAGTAGCCTGAATGTGTACGAAGGAACTGCAGATTCTGGTTCAAACCGAAGATAGACACAAAGTGCTGGAGTAACTCAGCGGGTCAGGCAGCATCTCTGAAGTGAAGGAATGGGTGATATTTCGGGTCGAGACCCTTCTTCAGACACACATCTTCAGACAATAGACAATAGGTGCAGGAGTAGGCCATTCGGCCCTTCGA
>Tiger_Snake_ULFQ01000071.1_(reversed) dna:primary_assembly primary_assembly:TS10Xv2-PRI:ULFQ01000071.1:1174027:1174746:1
AAGAAAAGAAATCAGCTATGTTCAAACTCTGTAAGTATAGTAGGTTAATTATCATTAGTTCAGAAAAAATAATTACAAATGTTAATCTTGATAGATTAATATATAAAGATAGACCATTTTTAATAAATTGCCTCATTTATCTTAATTATTTCCACTAATGCATTGATTAGTTTGAAGAGTTATCTCTCAGGTGATAACATGAAATGCATTTGATTTTGGTTCCAAAAGACAGTGGCTATTCAAATGTATGAAAAGGTGCTTTTTCATTCCTCCATTTTATTTCTCTCACATATATGTGAACAATTTCCCTTGATTCACTCTGCCTCACAGTAATAAGGATTCAGCCAAGATATATTTATTTTAGGCCAAGCAAACATGGGTCCATGTGGCCTACCTTTGACTGGGACAGGATGAAAGGCAAGAAGGGCCTCCTAACGGTTTGGTGACATCTCCACTAATCCTCCCTCCTTTTGGGAACAATTACAGATGTCAACTAGAAGGCATCCACAGGAAAATTTCCAAGGCATATTCTGAAAAGATTTTGCTTGCAGACCCAAAGTAAAAGCATTTTGGTATCATTCTGAATGATGACAGTTCATGGAGTTACCTCAGTCCCTATATTGTCATAGAAAATGCTTTCCACATGCAGCTAGATTAGATACATTTGTCAAAAGGATTAGATCAGGGATCCTCAACTTCAGTTCATCAATTCTTTCAAAA
>Tilapia_LG13_(reversed) dna:primary_assembly primary_assembly:O_niloticus_UMD_NMBU:LG13:21905933:21906596:1
ACTTAACGGGTATTTCCTGAAGTGTAATATAAAATCTCTGGTAAAGTTTCTCAAAACTACAGCACATGCTGTTACATCATATTAGTGAGTGTGCTTGCACAACTAATAATGAGTGGAACCACAACTCGTGCAACTCAGAGTCTCACTGCCTCTTGCATTACCCCTCCCATTTCTGTTAAATGGAGTTTTATTTGCCTGAAGACCCATAAAGCTTTAAAGCAAAAGAAACTCTCCAAACACTCCGACATCTGCTCGCAGTGCTGGCATGAAGCGACACCACTGGCCCAATTGCTGCGTCTATTTTGCAGTGGACATAATTACAACATTTCCCTCTTGGATGATGTTTGCAAGAGTCCGAGGCACTGCCAGGGCAGCTGAGTTTCCACAGCAGAAGGTTCAGATTGTGTTTGGTCATCTCACTTCTGTGTGAGTAATCAGCTCTCTCCTACAGGCGGGTCCATGCTAAACAAGACACCGACTATTTGTTCTTGATTGCAGTGCAAACAAAGGCCCAGAGGGCTCTCTGCAGCTGAGTAACATCTCCCTCCACCACAGCAGCGAGTGGATCTTGGAAAGCTAAAACTCCAGTCATACTGTTGGTCCTGAGATTTTGGGAATCTACTGTAAGACTATAGGAATAATAGACAAACATTTGATGCTACAC
>Xenopus_5
CTGGAGGTGGCAAAATATTTTCTAAACTAAATATTGTATAGTGGAACTTTTGTATAAGAGGGTGAAGGTGAATTTCAGTTTCTAGAAGATTTACCAAGGTTAACTATATACTATATGTATTAATTCATAAAATAAATCCAGCTACAGCTTCATACCATTCATAATGTGATTGCCATAAATAAAACCTTTATTTGTCAGGAAATCTTTAATTGGTTAAAATTATTATTATATTCCTTTAAGTGCTATTTGATTCCTTTTAGATGTTGAAAGGAGCACTTATCCATTTGATTGTTTTGTCACATATATGTGAACCATATATCTTGACTTAGTCAGCCCAATATTAACAAGGGTAAAGTTAAGGAATACAGTATTTGTCATTGACCAGGCAAAGTAAATATGAGCTCATGTGGAATACAAGCACATGTGGGTTAGATGAAAGGCCAGCAAAGGTCTTCTCACAGTTTGGTGATATGTCCACTAAACCTGCCAGCTTTGAAACCAATTATTAAAGTCATCAAAATATATAGGAAGGCACTCACAAACCAAAATCATATAA
>Zebrafinch_3_(reversed)
CCTGGGACTGCAGCTAAGCTGCTTCAGGCTGGACATGCCAAAAGGAGTAGACTTATCTCTCATGAGATAAGGAGCAGTCATCTAAACTCATGGCCTGAATTTTCTATTTCCCATAGAGTACAACTGTTCTAAAACTACCTCAACTGCACTTAATTTGCTCATCTTTCATCCTGCCAGTATTATAGCCTGAAAGGCTCAGGGGTTTTCAAGTAAATTTCAAGCGGCCTTTTCCCCTTTTCATGCATTAAAGGCTGCCCCTTATTTCTCCCCTTTACTTTTCTCTCACCTGTTTGTGAACAATCACTCCAGCCTCAGCCAAGCACACAGAAACGAGCCCTGAGCCAAGGCATATTTGCCTTGGGTCAGGCAAACAGGGTCTGTGTGGCCACCCTTGGCCTGGGGCAGGATGAAAGGCTATCCAGGCCCCCTCACGGTTTGGTGACACCCCAGCCAACCCTCCCTTCCTTTGGGAGCAATTACAGAGAGTCACCCAAAACTGGCTACAGATAAACCTGTTTCCATGAGCTGAGAGAGGCTGCTTTCTCACCGC
>Zebrafish_13_(reversed) dna:chromosome chromosome:GRCz11:13:4425834:4426179:1
GCTCCCAGTTCATCCCCTGACCTCTGGCATGATGTGACATCCCAGGCCAAATTGGTCAGTGTCTTTTGTGTGTGAAATGAATTAGACATTCTCTCCTGGGTGATGTTTGTCCATGGATGTGCTGACTGAAGGAGATCCTCCACTGCTGTTTGGACATCTCACTGCTACGCCAACAGTCAATTCTCTTTTTTTCCATTGACTTGAGGTTACACTGGCTTCCAGCAGAAAGTGTGTTTGTGTAAGGCCAGAAGGGCAAACAGCAAGGGCCGAGAAGAGAGTTGCATACCTATATTCAACTCCGGCAGCATTTTAAACAGTCCAAACAGAGGTTCATTTAGGAAATCTG
