# Supplementary material for: Conserved enhancers control notochord expression of vertebrate Brachyury
Source: Nat Commun. 2023 Oct 18;14:6594. doi: 10.1038/s41467-023-42151-3 (PMC10584899; doi:10.1038/s41467-023-42151-3)
Supplement: Supplementary file 11 — Supplementary Data 7 [file 41467_2023_42151_MOESM11_ESM.zip › Supplementary Data 7/Tbxtb T3 sequences.gbk]

LOCUS       Arowana_8_(reversed)       383 bp    DNA     linear   UNA 
DEFINITION  dna:primary_assembly primary_assembly:fSclFor1.1:8:1974507:1974889:1
FEATURES             Location/Qualifiers
ORIGIN
        1 ATCTGCTAAC AGCCCAGGGA AGAGGTGACA CCCCCTGTCC AAGTGGTCCG TCCCCTTTGT
       61 GCACGTTATG AAGGAGGAAT TTTCTCCTGC TCCATGTTTG CCTGTGTGGC TGCAAGGAGA
      121 GGCAGCTGCC CAGTTTATTT GGTCATCTCA CCACTTTGTG AGCAGTTAGT TCTTCAGCAG
      181 CGCTGTCCCT ACTGAGACCT AGACAGGGTC TCCGCAAGAG GATCGGGTAA GAGGGAGGGG
      241 GACACGTGGT CGTCTGTTTG TGGGCCCTCC CCATCTCCCT GATCCCCCAG CGTTTATCAC
      301 AGTGTGGTGA CAGACCTGCT AATTCCTCCC AGAACTGAGG AGAACTGGAT CAGAACCCAC
      361 TTGCCAAGCC CTATAAAGAG CTT
//
LOCUS       Asiatic_Toad_4_(reversed)       522 bp    DNA     linear   UNA 
DEFINITION  dna:primary_assembly primary_assembly:ASM1485885v1:4:352647806:352648327:1
FEATURES             Location/Qualifiers
ORIGIN
        1 ACAGAATTTG GACTATTATT ATATGCTTGT CATATTATCA TCAAATTATT GTTGTGTCAA
       61 TTAAACAGTG TTTTGCTGTT AGTGTCTGTA AGCACTGCTT ATTCATTTGA CTGTTTTCTC
      121 AAGTATCTGC GAACAGTATA TCTTGACTTA GTCAGACCAA CAGAAGGCAG AAGTTAAGAA
      181 CTACAGTATG TGTCATTGAG CAGGCAAAGC AAATATGAGC TCATGTGGTC TACATGTATA
      241 TGTGGGGTAG ATGAAAGGGC AGGAAAGGTC TTCTCACAGT TTGGTGATAT GTCCACTAAT
      301 CCTTCTTATT TTCCAACCAA TAAGTGAACT ACTGTCAGGA ACTAACAAAA TTGATTTTTT
      361 TTTTATATGA GTTGAAGAAG TGCATGACCC CATCCACAAT CTAGTTTTAC CACAAGATCA
      421 ATGGGCAAGA AACTATGTGC TACATTAAGG CATTATATGT TAAGCTAAAT TTTTCCCCAA
      481 AAACAATTTA ATCCAACTTC TATTCTGTAA ACGGACTGGA AG
//
LOCUS       Axolotl_chr4q_(reversed)       491 bp    DNA     linear   UNA 
DEFINITION  Ambystoma mexicanum strain DD151 chromosome 4q, whole genome shotgun sequence CM010934.2:169791355-169791845
FEATURES             Location/Qualifiers
ORIGIN
        1 TGTATTATAA AAACCGTTCC TCTTCATTTA AAATTAGGAT TTAAGTAACG CCTTATCTAC
       61 CGTGTCCTAA ATTCACAAGA TGGCGGTTTA ATGACAAGGC ATTGGCTTTA AATGCGATCC
      121 AAAGTGGCAC TTTCGGCTTT TTTAATGGAG AAGCCCTTCC TTCCTCCACT TTATCCTTCT
      181 CTCACGTCTC TGTGAACAGT CTCTTCTGTG CCGGGCAGAC CCGGAGCAGC AACATCCCCG
      241 AGTCAGGCAA TGTAAACAGG GACCCATGTG GGCCGCTTTC GGAGCGGAGG GCAGGGGCTG
      301 CTGGCGAGAT GAAAGGGCAG CCGGGCCTCC TCGCGGTTTG GTGTCACCTT CAATAATCCT
      361 CCCCCGCACT CGAAACCAAT TATAAAAGCC ATTTCAGAGT ATTTTAAAGA GGTCGGCTTG
      421 TAAAACTCAG AAACATTATA AAGAGCTCAG CTGCAGAATA AAGGGGCATC CCCTAGTAAG
      481 GGCCAGACAT G
//
LOCUS       Bearded_Dragon_CEMB01031415.1_(reversed)       700 bp    DNA     linear   UNA 
DEFINITION  dna:primary_assembly primary_assembly:pvi1.1:CEMB01031415.1:1419104:1419803:1
FEATURES             Location/Qualifiers
ORIGIN
        1 TGTAGATGAT GAAAACATAA ACAGTGTAAA CTACAATTAT TACTAACTAT ATTTGAAAAT
       61 AAAAATTAAA TTGCAAGGAC TAAACATAAA AAGATAGAAT TGGTTAATCT AAACAATTTT
      121 TAATTTTCAA AACCATTTTC ACATACAAAT TTATATATTT ACTGATTTGA ACTTTCTCTT
      181 TCTTCTCTAT CACACTATAA TCTCAAATAA GATTTTAATT CAATGCCAAG ATGCATGTAA
      241 CCATTCTAAT GAATAAAAGC ACTTTTTCTT TTCTCCATTT TATTTTTTTC ACACATAACT
      301 GTGAACAATT CCCTTTGCTT CGCTCAGGCT CACAGTAATA AGGATTCAGC CAAGATATAT
      361 TTGTCTTAGG CCAGGCAAAC TGGGGCCCAT GTGGCCTACC TTTGACTGGA GCAGGATGAA
      421 AGACTAACAA GATCTTCTAA CGGTTGGGTG ACATCTCCAC TAATCCTCCC TCTGTTTGCA
      481 AACAATTACA GAAGTCACCC AAGAGCATCT ATAGGAAAAA TTTCCATGGT AAATTTTTGG
      541 AAAGCGTTCA GTTTCAGATC CAAGGTAAAT CACTTTGTTG TAATCCTGAA TAATTATATT
      601 GGGCTTGTTG AAGTAACTCA GAATGAATAT AGATGAAATT CCATTCCAAA CTTGAGACTT
      661 ACTTAACATT ATGAAATTCA TTATGGTAAA ATATAGTATC
//
LOCUS       Bowfin_Aca_scaf_23_(reversed)       900 bp    DNA     linear   UNA 
FEATURES             Location/Qualifiers
ORIGIN
        1 TCCCAAAGCC TCGAGGAATG CGATCTGGCA GGAGCGAGCA CGAGTGCTAT CCCTAGGCGG
       61 CCATGTTTGT CAGAGTAGCC GTGAGAATTC ACACTGCAGA AATACTTGTC CGCACAAGCC
      121 CCTGTGACTC TTCTAACCGG CCTCCTAATT TCTGAAATCC AGGTACCTGC AGCAGTTGCA
      181 CACTCTTACT AACATCATAC ATCCCCTTAC TAAACAGAGT TAGATACTCA TTGACAACTA
      241 CGACAACAAT TAGCCTCGTT TCTCTGACTC CACCATACTG GTACACCGGG GACTTATCCT
      301 TGGGTCAATT CTTCACCACA GAATCAACTT AATTCATTAA GAATGCACTA TGCTGTTTTT
      361 TCTGTCACTT CTCTTCCTGA TACACCATGT TAAATGTCAC AAAACTGGGC ATGGCCTGCT
      421 AAAGCTGGAC AAGGATCGGT ATCCAATTAC TGATGGGAAA ACAAACATCT TGTCATCTCT
      481 AGGGTGGAGA TAAAATGCCT ACAAACCACC AACACACAAA AACCCAGATA AGAAAGGCAA
      541 CCAAACCCAA ACCGATCAAA AGCTCTGTGT TAACGGTATC AGTTCGGCTG ATCTAGTGCT
      601 CTACCTCCAA TGACAATTTA ACAGCTATCA CACTGAAATG TGTCATCTGC TACTGTTTTA
      661 TTTGGTCATC TCACCAGTTT GTGAACTCTC TGATGGTAAC AAGCGGCGAG GGGAGCTGTG
      721 TTTGTGCTGG GCTGGGCCGG GCAAACAGGG GCCCATGTGG CCTGTCTTTG GACGGGGGCA
      781 GGATGAAAGG CTGCCCACCC TCCTCACGGT GTGGTGACAG GCCCCCTAAT CCGCCCCGCT
      841 CTGGGAGGCC TCAGTCGAAG TCAGTTGTGA AGCACCTTTA AGGATCTTAA GTGGTCGACG
//
LOCUS       Channel_Catfish_3_(reversed)       669 bp    DNA     linear   UNA 
DEFINITION  dna:primary_assembly primary_assembly:IpCoco_1.2:3:29214743:29215411:1
FEATURES             Location/Qualifiers
ORIGIN
        1 AAGAGGCCTA ACATCTCTGT AGAACACTTT TCTAAACAAA TCCTACAAAG GCCCAGAGCA
       61 CTGGCATGAT GTGACATCTC AGGCCAAATT GGTCCACCTC CTTTGTATGT GAAATGAATT
      121 AGACATTCAC CCCTTGGTGA TGTTTGTCTG TGCTGTGGTG AACACAGAGA TCTTCTCGGC
      181 AAAAGGGGGG CTTCTGTTTG TTCGTCTCAC TGCCGTGTGA CTGGTTGACC ATCTCTTCGC
      241 ATAAGGTCCA CGCTAAACAA GCTTTCAACA CAAAGTGTGT TTGTCTATGT CCAAAAGGAC
      301 AGAGCCGAGA TCAGGAGTAT CCTGGAGTAC ACAGCTATTA GGAATGAAAT CTCGCATTTC
      361 AACTAAGCAG TTTAGGATAC AGAGTTCAGC AATAATTCAC CGCAAATGTC TGTGACATAA
      421 CATAACATCT GTCATGATAC AAACATAGAG TTACTGCATT TCAGGAAGGA AAGGATTCAG
      481 AATAAAAGAA ACTCACGTGT TCGTCACTTT CCGCATGGGA GACCTGTATC TTTGGAAGAA
      541 CTTCTAATTT CTTCTTCGGC AAATCCTCTA GCTTCAGCGC TGGAGCAGAC TTGCTGGAAA
      601 GCTCTACCAA CAGGAGATTT GGAGTGAGTG CTGCCAGTGC AGTTTAATGT AAATATATCG
      661 AGTCATTGC
//
LOCUS       Chicken_3_(reversed)       694 bp    DNA     linear   UNA 
FEATURES             Location/Qualifiers
ORIGIN
        1 GCATTTAGAT GTTCCCCTTT TGCTTTTCAT TCCTCATCCT CAGCTTGAGA ATGCTTTTAA
       61 AATCTCACAA GCTGAACACA TAAAATGGTC ACCTCATTCC AGTCAGCCCT TTTAAGCCCT
      121 TGGCCTTAAG TTTTCTATTG TCCATATAGA ATGATTCTTC TAAAAACACC TGGACAGCAC
      181 CTTGGTCTCT CTCCTCATTA TTTTGCCAAC ATGATAGCCT GAAAAGTTGA TTTTTTAACT
      241 TCATTTTTAA CTCCAGTGGC CTTTTCCCCT TTTCATACAT AAAAAGGCTG CTCCCTCATT
      301 TCTCTGCTTT ATTTTTCTCT CACATATTTG TGAACAATCA CTTCTGCTTC AGTCAAGCAT
      361 ATAGAAACAA GCACTGAGCC AAGATATATT TGTCTTGGGT CACGCAAACA GGGCCCATGT
      421 GGCCTACCTC CAGGCTGGGG CAGGATGAAA GGCCAACCAG GCCTCCTCAC GGTTTGGTGA
      481 CATCTTAGCT CATCCTCCCT TCGTTTGGAA ACAATTACAA AAAGTCACCT GAAAGCATCT
      541 ACAAATAACC TCTTTCCAAA AGCTAAGAGA GGGTGTTTTA CCTCCAACAC TTACTATCCA
      601 TTTTCTGCTG TTGCTTGCAC TGATGGGAAT CCACACAGAG AAATCACTTA GGACAAACAA
      661 TTTTTCTGTT ATTTGTCTTT TACGTTGTTT ATAA
//
LOCUS       Coelacanth_JH126721.1_(reversed)       965 bp    DNA     linear   UNA 
DEFINITION  dna:scaffold scaffold:LatCha1:JH126721.1:1181057:1182021:1
FEATURES             Location/Qualifiers
ORIGIN
        1 TAGAATATGG GGCTGTTACC CTTCGGGATA TATGCTGATG ATCTTCCAGT TTAAATACAC
       61 AGTTTTGGTG AAGTTGGAGA TGGGGGAGTT CAAGAGATTC CTGGTTGCCA AAAATCTGCC
      121 AAATAACAGT TTAAGGAGTG CCAGATGGTT GGCTGCAGAC AATAGCCAGT TATTCCAGTT
      181 ATTCAATAGT AGCCAGCAAA AATAATCACC GCCAATTGTA AATCTGGACC ATGCCACTGC
      241 ATTGTGTAAT AAAATAATTA GCCTAATTAG GTACTGTTGA AAAAGATTTT CATAGAGGCA
      301 GTTTGTTTTC TTCTTAAAAG TAGTCCTCCA AGTTGGTTTT ATTTTCCTTT CACATCTCTG
      361 TGAACTATCT TTCTTGTCTT GGGTATGCCA GTAACAAGTA CTGTAGGAAG CTAAGATCTG
      421 TTTGTCCTGG ACCAGGCAGG GTAAACAATG GCCCATGTGG CCTACCTTTG GAAAGGAGCA
      481 GGATGAAAGG CCAACAGGGT CTTCTCACAG TTTGGTGACA TCCTCACTAA TCTTCCCAGT
      541 GTTTTGAAGC AATTACAGAA CTTATATTAA AGAACCTATA AAAAGCCTAA TAGTAAAAGT
      601 TTAAAGGAGT TCTAAAGGAG GGACTAACCA CAAACCTTAA CTATATAGCT AAACCATACA
      661 AGTTGCAGGT TATCAAGAGT GAGGTCAGGT GTACCAGTAC TAGACAATGT TACAGCTGCA
      721 AAAAGGTGCA TATCAGTATG CTACCATGAT TTATTGATGT GCGAATGGGC TGCCAGCACA
      781 CTCACAACAG CACAAACCCT GCCTCCTCCA AGGTGAGTTT GGTATCATAT AGCATGTTGG
      841 AACATCTGGA TTAGGTGTAA GTACAAGATT CATGCACTCC AAAGCAAGAA CAGTACTCAT
      901 ATGTTAACAA TTTTTTTTTA AGGAAAAAGG AATATCCGTT AGATAGAAAT AACAATGAAA
      961 TTATT
//
LOCUS       Common_Carp_LN591869.1_(reversed)       667 bp    DNA     linear   UNA 
DEFINITION  dna:primary_assembly primary_assembly:common_carp_genome:LN591869.1:698943:699609:1
FEATURES             Location/Qualifiers
ORIGIN
        1 GGCTCTACTT TTTCTTTATT CTGGGAAAGG TTGTTTAAGG TTGTTTCTTT TCCAAACAGT
       61 TTAACTCATT CCCTGACCTC CGGCATCATG TGACATCGCA GGCTAAATTG GTCAGTCTGT
      121 TTTGTGTGTG AAATAAATTA GATATTCTCC CCTGGGTGAT GTTTGTCCAT GATGTCCTGA
      181 CTGAAGGAGA TTCACCTCCA CCACTGAGAG AGAGGGGGTC CTGTTTGATC ATCTCACTTC
      241 TACGTGAACA ATCAATTCTC TTTTCAACTG GCTTCCAGCA GAGTGTGTGT TTGTGTAAGG
      301 CCAGCAGGTC AAACAGCATG GGGAGAAAGG ATAGTTGCAG GCATTTTCAA CCCCGGCAGC
      361 ATTTTAATCA GTCTAAATAG AAGATTTTCT TTGCATTTCA TTAGCTAAAC TGACTTGGTT
      421 TTTCTAAGAA TAAATAGCTT AGAAATACAA AGGCAATTGA ATTCTATATT CATCCAGTGA
      481 CCGATTGAAT GAGCATAATC TTACATGTTT CTGCTGTGCT GTGGAGTCAT CAGGTGTGAT
      541 CTGAAGTTTC GGGAAAAACC CAGGCTTCTG TTTCAGCAGG TCCTCAAGAG TAACATCTGA
      601 GCTGGGATTA CTGCTGTGTT CTGCCAGCAT GAAATGACAA TGACAACAAA TGAGAATCTA
      661 GAATGTT
//
LOCUS       Electric_Eel_RBHW02000017.1_(reversed)       581 bp    DNA     linear   UNA 
DEFINITION  dna:primary_assembly primary_assembly:Ee_SOAP_WITH_SSPACE:RBHW02000017.1:1421996:1422576:1
FEATURES             Location/Qualifiers
ORIGIN
        1 GAAAAACCTT GTTTTATCAG AAGCAGCTGG AGAGCCCTGC AGTAAACTCC TTTCTTTGCA
       61 TATCTGCAGT CTGAAGATAT CCAAATTAGG TTAACCTTTG TGAACAGGCC CTGTCGTCTC
      121 TGCGGTACAG TATTCTTAAC AGCCCTATGG CGGCCCTGAA CTACGGCCTG ATGTGACATC
      181 CCAAGCCAAA TTGGTCCGTC GTCTTTGTAT GTGAAATGAA TTAGACATTC ACCCCTTGGT
      241 GATGTTTGCC CTTGCTGTGG TGAACAGGGA AACTTCTCTA CTGCAGGGAG TGATTGCAGT
      301 GGTTGTGGTG GTGGTGGGAC TTCTGTTTAG TCATCTCACT GCTCTGTGAG CAGGCCAAAA
      361 TCTCTTCCCA TAGAGCTGAA GCCAAACAAG CCTCCTGCAG AAAGCATGTT TGTGCATGGA
      421 CAACATGGGG AAGCGAGGGC AGGGGGCGAA ACTCAGCTTA GTTAAGACTC TGTTCTGCCG
      481 GAGAACCCTG ACCACACTTA TGGAGGACAA GATGCTAGAT GTTTGAGCTC ATCCCAGTCA
      541 ACAGTTATTT AACTACAGTT AACACTATAA AAGTCACATA G
//
LOCUS       Elephant_shark_KI635888.1_(reversed)       572 bp    DNA     linear   UNA 
DEFINITION  dna:primary_assembly primary_assembly:Callorhinchus_milii-6.1.3:KI635888.1:16466:17037:1
FEATURES             Location/Qualifiers
ORIGIN
        1 ATGAAAATAT CATTGTGAGA TATTACTAAA TACTGACCAC TTTGGTTAGA AAAATAACCC
       61 TTTTCTAGAT CGGTTTTGAA GCATTTTGGA TATGATGTAC TTTCTCTCTT TCTCTTAAAA
      121 CAGTAGCCGT CATTCTCTCT TTTTTCTTTT TTCTATCACG CTTCTGTGAA TAATCTCTTT
      181 TGCTGAAGTC AGTCTGACGG TGACAAGGAA AGAGTTGAGA TCTGTTTGTC CTGGGCCAGG
      241 CAAGGTAAAC AGCGGCCCAT GTGGCCCACC TTAGGCAGGA ATTAGGATGA AAGGCTTGCT
      301 TGCCTCCTCA CGGTTTGGTG ACATCCCCAG TAATCCTTAC AGCATTTGGA AGCAATTACA
      361 AGAGTCAGCT GAAAGTACTC ATACAAAGTT TAATGGTCAA ATTGTGTAGA ACTAAACTTC
      421 TAAAGAATGC GTTGGATCAT AGGGTTTAAG ACAGGATGTA TATATGGACT GATCTCAAAG
      481 CTCATGATAC ATATCAAATA AACAGCTACA CCCTCTGCTT GTTATGACTT TGACGTGGGT
      541 TACGCAGAAT GAGGGGAAGC TTTTCGGAAA AT
//
LOCUS       Gar_LG16      1132 bp    DNA     linear   UNA 
DEFINITION  dna:chromosome chromosome:LepOcu1:LG16:15114682:15115813:1
FEATURES             Location/Qualifiers
ORIGIN
        1 TTCAATTTTC AACAGCATTG ATCACAAAAC AAAACTTCAA TTAATTGCCT TTTTAGACAT
       61 ACTATTCCCC TGCTCTTTTC ATCTTCTTAA CATGTGAAGT AGCCTTACTG GTTGCCTTTT
      121 AAAGCAGTTC TAAGGCGTTT TCCCAGAGGC TTGAGGAATG TCATGTGCAG AGGGCAGGAC
      181 AGAGTGTTAT CGTCATGCGG CCATGTCTGT CGGTGCGGCA GGGAGAATTC GCACTAATGA
      241 AATACTTGTC GGCACAAGCC TCTGCTACTC TTCTAAGCGC TGTCCTAATT TCTGACATCC
      301 AGGCACCTCC AGTGGTTACA CGCCCTTCCT AACATCATAC ACGCTCTTAC TAAACAGAGT
      361 TAGAATCCCT CTGACAAACG CAGCTGCATT AATACTGTAC TGCAGCAGAG GAACACTGAA
      421 TATCCACCTT CTTTCAACAT CCTTCTGCTG ATCCACGATC ATTTAAGAAC AGGGATATGC
      481 TTTTATTCTG GTATTTGCTT TCCTATAATG TACATTTTAT CTTACAGTAA TCATTTTAGA
      541 AGGCCAGGCA GCTCAAATCA AGTGTTTCAG ATGAGTGGCT GTTTAAAGTA AGATAACAAA
      601 AAGCTAAAAA TGCTTTATTT GGTGATTAGG TACTTAAACT ATGTTTAAAG AAAGGCATAA
      661 ACTACTTATA AAACAAGTGA CACCAAAATC CAATTTATCA AATGCTCCGT GTGCTTTTCT
      721 CATCTTTAAT GACCTGGAAA TTTTAACTTG GGCGATGTTT GACTGCGCTA GTTGTAAAAG
      781 TGGTTACTGA TCCAGCTTTA TTTGGTTATC TCACCATTTT GTGAACAATC TCCTCTTTTT
      841 CCAGCAGTGC TGATGGTAAC GGGCAGTGAG GGGAGCGGTG TTTGTCCTGG GCAGCAGGGC
      901 AAACAGGGGC CCATGCGGTC TGCTTTAGAC AGGGCCAGGA TGAAAGACTG TCCAGCCTTC
      961 TCGCGGTGTG GTGACAGCCT AACTAATCCT CCCCACACCG GGAAGCATTA GGAAAAAGCC
     1021 ACTTGTAAAG CACCTTTAAG GAGCTTAAGT GCTCAACGGT TTTTAAAAAA ATAACGCAAT
     1081 ATATGCGTTT CCATGCCCTA AAAACCCACT CAAATTTTCT AACGTGAAAG GG
//
LOCUS       Goldfish_38_(reversed)       551 bp    DNA     linear   UNA 
DEFINITION  dna:primary_assembly primary_assembly:ASM336829v1:38:20176323:20176873:1
FEATURES             Location/Qualifiers
ORIGIN
        1 TAGAAAATTC ATAATAACTG ACATGCGACA TTGGTCTACA GGAGACACAT TTGAGATTTG
       61 TAATCTCCTT ATGAGATAAA TCTAAAAGGA CATCAGACAA CAGCTTATCT GAGATATTCG
      121 TTCTCCTTAT GCTGTTCTGG ATGGTCGCTG ACTCACTTGC TAGACTTTTT CTTTTTGGTG
      181 AGAAAGGTTA TTTAAAGTCC AGAGAGCTCT TTTCCAAACA GTTAAACGCA TTCCCTGACC
      241 TCCGGCATCA TGTGACATCC CAGGCCAAAT TGGTCAGTCT CTTTTGTGTG TGAAATGAAT
      301 TAGACATTCT CCCTTGGGTG ATGTTTGTCC ATGATGTGCT GACTGAAGGA GATCCTCCTT
      361 CACTACTGTT TGGTCATCTC ACTGCTACGT GAACAATCAA TTCTCTTTTC CCATAAAGTT
      421 GAGGTTAAAC CGGCTTCCAG CAGAAGGTGT GTTTGTGTAA GGTCAGCAGG GCAAACAGCA
      481 TGGGGAGCAA GAATAGTTGC AGGCCTTTAC AACCCTGGCA GCATTTTAAA TCGTCTGAAT
      541 TAAATAGAAG T
//
LOCUS       Green_Anole_GL343461.1       629 bp    DNA     linear   UNA 
DEFINITION  dna:primary_assembly primary_assembly:AnoCar2.0v2:GL343461.1:666109:666737:1
FEATURES             Location/Qualifiers
ORIGIN
        1 CAAATACCTG AACATATAAA GATGGACTCA ATGAAGGTTT TGCCTTATTT CTGATTAGTA
       61 ATTTCTCAAA TGTATATTTT ATCAATTTTA CTGTGCTCAC TATTCACTCT TGTAGAACTA
      121 TAATCTAAAA CAAACTTTTT ATTGAATTCC ATGCATTTGA CTATTCTAAA GTATAAAAGG
      181 GAAGTTTTTG TGCTTAATCC ATTTCATTTT CTTCTCACAT ATATGTGAGA CTGAGTCTCC
      241 CAATTCATTC AGGTGCACAG TAATAAGGAT TCAATCAAGA TATATTTGTC TTAGACCAGG
      301 CAAACAGGGG CCCATGAGGG TTACCTCTGA CTGCGGCTCG ATGAAAGACT AGCGAGGCCT
      361 CCTAACTGTT TGGTGACATC TTCACTAATC CCTCTCTGTT TGGAAACAAT TATAGAAATC
      421 ACCCTAAATC GCTTAAGTTT CCACAGCAAG TTCTAAAAAA GGTTTCAGTT TCAGAGCCAA
      481 AGTAAAGTGT TTTGCTATAA TTCTGTTCTA TTGGATTGAG GTCACTCAAG ATCAGCTGAG
      541 TAATTTGGCA AGAGAATTCA CTTCTGAAAA TATTTCACAT GGAAGTATGA TATGTGAACC
      601 GATCTACCTC AGCTGGATTT TTATGGGGC
//
LOCUS       Herring_13       500 bp    DNA     linear   UNA 
DEFINITION  dna:primary_assembly primary_assembly:Ch_v2.0.2:13:27359405:27359904:1
FEATURES             Location/Qualifiers
ORIGIN
        1 ACCCTCACGT CTGGGATGAG GTGACATCCC CGGTCGAATT GCTCCGACTC TTTTGTATGT
       61 GAAATGAATT AGACATTCAC CCCTGGGTGA TGTTTGTCCG AGCCGCCCTG AGCCGAAGAA
      121 AGCCCCCCTA AGACACCGGG TTGGGGTGTG TGTGTGTGTG TGTGTGTGTG TGTGTGTGTG
      181 TGTGTGTGTG AGCTACGTGA GCAATCAGAG CCCAGCTCTA AAGAGGCCCA GATGCTAAAT
      241 TAGTCAGTGG CGGTGAGCAG TGTTTGCACT GGAACAACAG GAGCAGTGAG AGCCAAAAAG
      301 AAAGTTCCTT TCTCTCTCCC ACACTCCAAC CCTCCCTCTC TCTGTCCCAC ACTCTAACCC
      361 TCGGACATGG GGGCACAGCC CTGCTCAGAC CACCTCGAGG AGGAGGGGGG CAATAATCTG
      421 AGTCTCTCCC ACCTTCCAAC CCTCGGACAT GGGGGCACAG CCCTGCTCAG ACCACCTTCG
      481 AGGAGGAGGG GGGCAATAAC
//
LOCUS       Human_T3       409 bp    DNA     linear   UNA 
DEFINITION  dna:chromosome chromosome:GRCh38:6:166244611:166245019:1
FEATURES             Location/Qualifiers
ORIGIN
        1 TCTACGCTTC ATTGTCCTGC CTGTTGACAA ATTGTTAAAG CAATTGCCTT ACATTCATTT
       61 TAGATTTAAT TTCCAGTGGC ACTTTTCCTT TTCATGTTAA AGTCTTGCCT CATTTCAGTT
      121 TTATTTTTTC CTCACCTTTT TGTGAACAAT CTCCTCCTTC AGTCAGCTCT GGACTAACAA
      181 GGTTGAACCA AAGATCTGTT TGCTTGGTGC AGGAAAACCA CACGGGAGCC CTACAGCCTG
      241 CCCCGAGGCC GGCCCACATG AAAGCCCGGG GCTTCCTCAC AGTTTGCTGT GAGCTGCACC
      301 AGCTCTCCTG GAGTGTGAAA CCAATTTCCA AATTCACCTG AGGGTCCTTC TACAGAAAGG
      361 TTTTTGGTGA AAATATTTAG AATGTAGCAA AAAGCAATGA TCAGAAGGG
//
LOCUS       Mexican_Tetra_25       433 bp    DNA     linear   UNA 
DEFINITION  dna:primary_assembly primary_assembly:Astyanax_mexicanus-2.0:25:43938868:43939300:1
FEATURES             Location/Qualifiers
ORIGIN
        1 CAGTCCTGTC TCAGCTGATT AATAGAGAAA AATGTGTACA TTAGACGGTT AGTACAGTCT
       61 GTGCAGTCTT AAGACTTAAG GTGGAATTAA GGGAGTCTTT CTTAAAGAGG CTCGTTGTGT
      121 TTGTAGAACA GTTTTGTAAG CAGACCTACA CCCTTAGCCC TAAGCTCTGA CATGATGTGA
      181 CATCCCAGGC CCAATTGGTC TGTCTCTTTT GTGTGTGAAA TGAATTAGAC ATTCTCCCCT
      241 GGGTGATGTT TGTCCATGCA GTAGGGGTAA AGAGAGAGGG CTGTGGAGGG TAGGGGGGGC
      301 TTTGTTTGGT CATCTCACCC CTACGTGAGC ACTCGACCAA CTCTTCCCAT AAGGCTGAAG
      361 CTAAACAAGC TTCCAGGAGA AAGAGTGTTT GTGCATAGCC AACATGGCAC AGCAAGAGCA
      421 GAGGAAACAG AGC
//
LOCUS       monodelphis_T3       622 bp    DNA     linear   UNA 
FEATURES             Location/Qualifiers
ORIGIN
        1 GTGCATTTGG GTTTCATCTA AATGAATTGT TCTCAAGTTC TTATTTTTTA ATTGTTTAAT
       61 TTTTCTTATT ATAACTCCCC ACAAAGGAGG TCTTGTTCAC ACTTCATTTT CTGCTCTGTT
      121 GACAAATTGT CAGGGTTCAC ATCATCTGAA ATTCATTTTG GATTAGATTT CAAGTGGCAC
      181 TTTGCCTTTT CATGTTGAAA AGTGTTGCTT CATTTCTGTT TTATTTTTCT CTCACCTTTC
      241 TGTGAACAAT CTCCTCCTCC TTCAGTCAAC CTTAGAGTAA CAAGGTTGAG CCAAAGATAT
      301 ATTTGCCTTA GATCAGGCAA GCCAAACAGG AGTTCTGGTG GCTTACCTTT AGACAGTGAC
      361 AGGATGAAAG GCCAATAAGG CCTCCTCACA GTTTGGTGAT ACCTGCCCTA ATCCTACTTG
      421 AGTTAGAAAC CAATTACCAG ATTCACCTGC ATAGTCCAGA TAAAGAATGT ATACTAGTAA
      481 AAGTGCTTAT GGGCAGCAGC CTAAAATACA AAGTGAAGAC ATTTTCAGCT TTCAGAATCA
      541 TGTTTTAACT CACCATTAAT CATTATTTAA CATAATTTGA AATTGACTGT GGTTCTCTTT
      601 CTTTCCCTTT TCATAGCCTG TA
//
LOCUS       mouse_T3_(reversed)      1496 bp    DNA     linear   UNA 
FEATURES             Location/Qualifiers
ORIGIN
        1 CTGGCAAAGG TCAATGGGAG CACACTGTGT GACAGCAAAG CAACACCAAG GAGGTGACAG
       61 TGGTCCCCGG TGAACAAAAA ACGGGAAGTA CCATCTTTCC ACAGTGGCGT GGACAGTCCC
      121 CACAGTGGAT AGACACGGCA GAGAGACAGA GGGCTGCTTT TGGGCTTTCT GAACCAACTC
      181 CTTTGGCATC TTGCCTGTGT ATCTCTGCAG GTGAGGGGAG ACACAGCTTT CCCCGTGGGA
      241 TGTTGCTTCT GGTCCACGCA GTCAGGCTTA AGTGCACCCA CATTACAGGC ACCATGGAAA
      301 CCCTAATTCA AAAGATCTGT GTCTTGGCAG TTACACCTCA TTCAGCATCG ACTTCAGGAC
      361 ACACCAACCC GAATCTCCAA ATCACACCTC TAATCAAAAC CCGTCACATC GAGCACCATG
      421 GCGTTCGATA ACTTCGTAAG CCCGCATGCG CGCACACGTG CACACGCTGT GAAAACGTAC
      481 CGCTGTGTCC CCTCGATGCT TGGGTGGATC CAAGCCAGGT TGGTGCGGGC CCTGTTTTAT
      541 CCTCTCCTTC TCCGGGCCAT CCTCCACAAC TTCCTGTTCT CTCCCTGGAT GGTCCTGCTT
      601 GTTGACAAGA TGTCGGCCAT TACCTTAAAT TCATTTTGGA TTTAATTTCA GAGGCACTTC
      661 TTCTCCTTTT CATGTTTAAA AGAGTCTCAT TTCAGCTTTA TGTTTTCTCA CCTTGCTGTG
      721 AACACCCCCT CCTCCTGGCG GCCTCCTGAG TCACCATGTG GATCGCAGAT GTGTGTGCCT
      781 TGCTCCTTCA GACCAAACAG GAGCTTGGCC TCCTGTGGGC CAGGCCAGAT TAAAGGAGGG
      841 GAGGGGCACT TTCTCACAGT TTGGTGTGAG CTGCATCAGC CTCAGTATGG AAACTAATTT
      901 CAAATTCACC TGACTTTCCT CAGCAGGGAG GCGAAGAGTC ACACAGCAGA AAGCAATTTG
      961 AGGAAGGCCT CTCAGGCATA AAAGACAATG AATTACTCAT ACATTTTGAC ATTGGAGGCT
     1021 GGAAAAATGA TGGCTCAGTG GCTAAGAGAG CTTGCTGTTC TTATAAGGGA CCAGAGTTTA
     1081 GTTCCCAGAA CTCGCTGTGA GTCCAGCTCT GGGGGACCTG ACACGTCTCC TGGTCTCCTC
     1141 CTCAGGCACC CTCATGCATA TGCACATGCA AACACACATA CACATAAGCA ATAAAATGCA
     1201 TTCTTAAAAA TACACAAATA TGGGGCTCAG TGGTTAAGAG CACTGGCTAC TCTTCCAGAG
     1261 GTCCTGAGTT TAAGTCCCAG CAACCACATG GTGGCTCACA ACTATCTCTA ATGAAATCTG
     1321 ATGCCCTCTT CTGGTGTGTC TGAAGACAGA GACAGTGTAC TCACATACAC GTAAAATAAA
     1381 TACATTGTTT GAATCATAAA CTCACAGTCA TTGTCCATGA GAAGTGTCCT ACATGCGCTG
     1441 GGTAACCCCC AGTTTGGGGA GACAGCACAT AGCCCAGCCT ATGGGTTTAG TGGTAG
//
LOCUS       Painted_Turtle_KK083002.1       399 bp    DNA     linear   UNA 
DEFINITION  dna:primary_assembly primary_assembly:Chrysemys_picta_bellii-3.0.3:KK083002.1:3572396:3572794:1
FEATURES             Location/Qualifiers
ORIGIN
        1 TTGATTGCAC TTAACTTTGT CTCTGTTGAT GCTCTGTCAG TTTAATTGCC TGAAATTGGT
       61 TTTGAATTCA TTTTCAAGTG GCACTTTCTT CTTTCCATGT TTAAAAGGTC ACTTCTTCAT
      121 TTCGGTTTTA TTTTTCTCTC ACATCTCTGT GAACAATCTC TTCTGCTTCA GTCAGGCTTG
      181 TAGTAACAAG GAATGAGCCA AGATATATTT GTCTTAGGCC AGGCAAACAG GGACCCATGT
      241 GGCCTACCTT TAGACTGGGG CAGGATAAAA GGCGAACACG GCCTCCTCAC GGTTTGGTGA
      301 CATCTCCACT AATCCTCCCT TCGTTTGGAA ACAATTACAA AAGTCACCTG AAAAGGTCTA
      361 CTGAGGAAGT TTTCTAGAAG AGTTAGGTGG GCCAACATG
//
LOCUS       Pkingsleyae_PGUA01000195.1       485 bp    DNA     linear   UNA 
DEFINITION  dna:primary_assembly primary_assembly:PKINGS_0.1:PGUA01000195.1:403632:404116:1
FEATURES             Location/Qualifiers
ORIGIN
        1 GTAACTCAAA GCCTCGAAAC CTCACGCTTA GATCAACCAC CAATAAATCT GTCCAGTCGA
       61 GGAAGAATTT CAAACAGTCG GTCAGCGTCT GCTAACAGCC AAGGGAAAAG GTGGCACCCC
      121 CAGCCCAATT GGTCTGGCCC CATTATATGC GCTATGATTT AGACATTTTC CCCTGGGTGA
      181 TGTTTGTTTG TGTAGGTCTG TTGTGAGCTG GTGTCCAGTT TGTTTGGTCA TCTCACAGGA
      241 CTGTGAGTAA CTACAGCACG CCTGGTGCTA CGGACATCCA AACAGAGTCG GTGATACACA
      301 ACACAACGGG GTATGGGGTT CATGTGGACC CACCCCCAAA CACCCGCCTC CCCAGTCTTA
      361 TCACGGTGTG GTGACAGGAC TACTAATTCC CCCAGAACTG AGGAGAACTG GATCAGGACC
      421 CACATGCCAA GCCCTATAAA GCGCTCAGCA GGACAAAGGA GCCCCAGAGA GAGGAGTGGG
      481 GGCTT
//
LOCUS       Saltwater_Crocodile_MDVP01000061_(reversed)       608 bp    DNA     linear   UNA 
FEATURES             Location/Qualifiers
ORIGIN
        1 AAGCCTGAAA AAATCAGGCC TTCTCTAAGG AAGATATTTT GCTTATGCTT GTTTATAAAT
       61 CCTTGCTCTC TCTTCCCTAT GAAAAACAGG GCTCTTTAAG AATTTCACAC TATGAGTCCA
      121 AAACATGAAC CATTTCATAG CTGTATACAG ACTTTTCTTT AAGTTATTTT TCCATGCATT
      181 TTAACTCATC TACACAGCAT CTTGATGGCA CTTAATGCTG TCTTTGTTGG TGCTCTGTCA
      241 GTATAATGTC CTGAAATCAG TTTTAATTCA TCTTCAAATG GCACTTTCCC TTCTTCATGT
      301 TTAAAAAGCT CCTTCATTTT ATTTCTCTCA CATCTCTGTG AACAATCTCT TTTGCTTCAT
      361 TCAGGCTCAT AGTAACAAGG ATCGAGCCAA GATATATTTG CCTTAGACCT GGCAAACAGG
      421 GGCCCATGTG GCCTACCTTT AGACTGGGGC AGGATGAAAG GGCAAGGAGG CCTCCTCACG
      481 GTTTGCTAAC AACTCTGCTA ATCCTCCCTT CGTTTAGAAA CAATTAGAGA AGTCACCTGA
      541 AAGTGTCTAC AGAGAAAGTT CTCTTGATGA GTTATGAGAA GCCGATCTAA CTCCAACAGC
      601 CAATGCCA
//
LOCUS       Sterlet_CACTIF010000188.1_(reversed)       553 bp    DNA     linear   UNA 
FEATURES             Location/Qualifiers
ORIGIN
        1 AAAGTCTTGC AATGTAAGAA TAGACTGTGT TTATTTATCT CTTGTTAAAA AGTGCTTTCT
       61 CCTGTTCAGT TCCTTTATTC GGTCCTCCTC TCACCACCCT GTGAACTATA ATCTCTTCTG
      121 CTCTAGTCAG GGGTGATGGT AGCGGTGGCT GAGTGGAGCT GTGTTTGTGA AGGGGCTGGC
      181 TGGGTAAACA GGGGCCCATG TGGCCAGCCT CTGGACGGGG GCAGGATGAA AGCCTGCGTG
      241 GGCTCCTCAC GGTTTGGCGA CAGCCTTGCT GATCCTCCCA GCATTCGGAA GCATTTGTAA
      301 AAAAAGTCAG CTGAGAATCA CCTTTAAGCA GTTTAGCTGG TAAAAGTTCT GAGGACATCT
      361 AAAGCATGGG ACAGTTGTTA AAACGGACAT TGAAAAGTCA ACATGAGAAA GAGAAGCATT
      421 GCTTTCTGTT AATGAGGAAA TGACAGATCA CACACACACA CAAACAGAGA TACACTAAAC
      481 TAGTCTACAC TTTTAGACAA CCATTTCAAC AACAACAAAA TGTTTTAGTT ATCCTAAACA
      541 GTGTATATAT AAT
//
LOCUS       Sterlet_CACTIF010000209.1_(reversed)       514 bp    DNA     linear   UNA 
FEATURES             Location/Qualifiers
ORIGIN
        1 AAAGTCTTGT AATGTAAGAA TAGACAGTGT TTAATGATCT CTGGTTAGAA AGTGCTTTCC
       61 CCTCTTCAGT TCCTTTATTT GGTCCTCCTC TCACCACCCT GTGAACTGTA ATCACCTCTG
      121 ATCTAGTCGG GGTGATGGTA GCAGGGGCTG AGTGGAGCTG TGTTTGTGAA GGGGCTGGCA
      181 AGGTAAACAG GGGCCCATGT GGCCAGCCTC TGGACAGGGG CAGGATGAAA GCCTGCATGG
      241 GCTCCTGACG GTTTGGTGTC AGCCTTGCTA ATCCTCCCAG CATTCGGAAG CATGTGTAAA
      301 AAAAAGTCAG CTGAGAATCA GCTTTAAGGA GCTTAGCTGG TAAAAGTTAT AAGGCCATGT
      361 AAAGCAGACA ATGAAAGAAG TCAATGTGAG AAAGAGAAGC ATTGCATTCT GTTAATGACA
      421 GATCACATCC ACACACACAA CCAGAGACAC ACACGACTAC TACTGCACCC ATGCTTCAGC
      481 GCCGGTAGGG TCACTGAGGC ACACCCAGAG CCGT
//
LOCUS       Stickleback_groupVI       721 bp    DNA     linear   UNA 
DEFINITION  dna:group group:BROADS1:groupVI:6251872:6252592:1
FEATURES             Location/Qualifiers
ORIGIN
        1 GTGCAAAGGC AGAGTCAAGT GCCGCTTTAA CTGAGAATGC TAAAACAAGA CATTGCAATT
       61 GTGTTAATTT TAGGTGAGAA ATTGAGGTGG AATAGTGACC GTTCATTTGC GTTAACTGAA
      121 AAACGTTGTT TCTTAAAGAA ACAGTGAACG TAATCTTTGC TAAAGTTGAC CCGCACATCA
      181 TCTCTGCCAC TTTTTGGTAA ACGGAGCGCT GTTTGCCTGG AAGCCCATAA AGCTTTAAAT
      241 GACACGGAAC TCTCCAAACA GTTCAACATC TGCTTGCAGT GCTGGCATGA AGTGACACCA
      301 CCGGCCCAAT TGCCATACGT CTTTGGTGGT GGGCATTATT ACGACATTCT CCCTCGGGAT
      361 GATGTTTGCC ACAGTCAAAG CGGCCGTCCG AGGAGGGGAG CATCTACAAC AGCGGGGTCG
      421 GCTTCTGTTT GGTCATCTCA CTTCGACGTG AGTAATCAGC TCTCTCCTCC GCGAGGGTCA
      481 ATGCTGGACA AGCCAGCCAT GGAGTCTGTG TTTGTTCTTA AAGGCAGTGC AAACAGAGCA
      541 GACTCTGTAG TCTATAGCCT ATAGCCGAGT ACCATGTCAC CCCCTCCACC AACACCAGCT
      601 GCATCTCGGA CACGTACAAT TCTCAGACAC ACATAATACA CTGTCTTCTG TTTTATTTTC
      661 ATTATTTATT TGAACCACCC GCAGTGATCT TCATCTCCTC CATCTTCAGC AGTGCAGGGA
      721 T
//
LOCUS       Tetraodon_17       671 bp    DNA     linear   UNA 
DEFINITION  dna:chromosome chromosome:TETRAODON8:17:3287950:3288676:1
FEATURES             Location/Qualifiers
ORIGIN
        1 GGCAGACTGA TACGACTCGA ATGGTCTTGA CACTCTCAGA GTTTCTACAC AGGTTTGCAG
       61 AGGTGGACAC GTCTGACCTG GCTAATTTTG CACGCTTGTA ATGTGCACGT GTGAAATTCA
      121 ACATGGTAAA GAGACCCTGG CGAGATGATC TCAAAGAGAG CGAACGACCT CTTTCCTGAT
      181 AACTGCAGCT AATAATAACA ACAAAGCAGG CCAAATGGGC AAATCACTGA ACTTTTAAGG
      241 CAGGACTTTC GCTCTAATTG CTTTTTAAAA AAGCATTTTT AATGGATGGG TTTTCATCCA
      301 GAGCAGGGTC ACATCGTGTT TGTGGGTCTC ACTTCCACGT GAGCGGCCAG CTCTCAGCTC
      361 CAGGATGGTG CACGCTAAAC ACGCTTCCAG GGGAGCCTGT GTTTGTTCTG GAGGGCAGCT
      421 CAAACATCCA AAGATCTCTG CTGAACCTCC AGCAAAACGC AGCTAGCGCA AGCAACAGCA
      481 AGTCACTTTA AAAGGGTTTC TCATAATCTC AATAATGCCA AGTTAAAAGT ATTCATGTTT
      541 TGGAAAGAAA AAGGGAAAAT AATCTGAAGG GAAATTATCT TTGAAATGCT GCCTAAAAGG
      601 TCTCAGGTCA TTATGGAGTT TTTTCCCTCT GAAAAGCAAC CAGGTAGAAG TTGCCAAATG
      661 ACATTGTTTG T
//
LOCUS       Thorny_Skate_8       905 bp    DNA     linear   UNA 
DEFINITION  dna:primary_assembly primary_assembly:sAmbRad1.pri:8:886293:887197:1
FEATURES             Location/Qualifiers
ORIGIN
        1 CCTGTCATTT ATGGATGGAT GCGACAACCT CCTTAACCGT TAATTCCTCT ATTGCTATTA
       61 ATTTCTTGGA CCTTCCCTTT CCTAACGTGG CCCGTTGAAC AACCCTCAAT GCTTGCACTT
      121 GACCCTGGAT ATACTTTTCT CAGCTGCGAT CTGTGGTCTT CAAGGTCGAA TGACTCAAAC
      181 TGAGTGCAGC TAATGCTTTT TAAAATGAGA GCGGTGGTTT GGATGACAGC ATATAACCGA
      241 GGATGAGTTG AGTAAAATCA TCGCTTTCAG CACTTGTGGG CGCAGCTTTT GGAATATGAT
      301 GAGCTATTTT ATCTTTCGTT CTTCCTTTAT CAAGAGGACA TTTTCTTGTT GCTTTCTACC
      361 ATGTGCCTGT GAACAATTTA TCTTCCTGAA GTTAGATTGA TGCTTAGAAG GAATGAGCTA
      421 AATGTGTTTG TCCTGGGCCA GGCAGGGTAA ACACAAGCCC ATGTGGCCAA GTTTAAGCAG
      481 GAGGTAGGAT AAAAGACCAG CCTGGCCTCC TCACGGTTTG GTGACATTCC CAGTAATCCT
      541 CACAGCATTG GAAGCAATTA CAAAAATCAG CTGAATGTAC TCAGAAGAGG TTTAATGGTT
      601 AAATTGTGCC TGACCAAACT TCTAAAGGCT GCGGTGGATC ACAGAGTTTA AGACAGGATG
      661 CATATATGGA CCAACAACAA AGCTAATGAT AGATACTATA TCAATAAGTA GCCTGAATGT
      721 GTACGAAGGA ACTGCAGATT CTGGTTCAAA CCGAAGATAG ACACAAAGTG CTGGAGTAAC
      781 TCAGCGGGTC AGGCAGCATC TCTGAAGTGA AGGAATGGGT GATATTTCGG GTCGAGACCC
      841 TTCTTCAGAC ACACATCTTC AGACAATAGA CAATAGGTGC AGGAGTAGGC CATTCGGCCC
      901 TTCGA
//
LOCUS       Tiger_Snake_ULFQ01000071.1_(reversed)       720 bp    DNA     linear   UNA 
DEFINITION  dna:primary_assembly primary_assembly:TS10Xv2-PRI:ULFQ01000071.1:1174027:1174746:1
FEATURES             Location/Qualifiers
ORIGIN
        1 AAGAAAAGAA ATCAGCTATG TTCAAACTCT GTAAGTATAG TAGGTTAATT ATCATTAGTT
       61 CAGAAAAAAT AATTACAAAT GTTAATCTTG ATAGATTAAT ATATAAAGAT AGACCATTTT
      121 TAATAAATTG CCTCATTTAT CTTAATTATT TCCACTAATG CATTGATTAG TTTGAAGAGT
      181 TATCTCTCAG GTGATAACAT GAAATGCATT TGATTTTGGT TCCAAAAGAC AGTGGCTATT
      241 CAAATGTATG AAAAGGTGCT TTTTCATTCC TCCATTTTAT TTCTCTCACA TATATGTGAA
      301 CAATTTCCCT TGATTCACTC TGCCTCACAG TAATAAGGAT TCAGCCAAGA TATATTTATT
      361 TTAGGCCAAG CAAACATGGG TCCATGTGGC CTACCTTTGA CTGGGACAGG ATGAAAGGCA
      421 AGAAGGGCCT CCTAACGGTT TGGTGACATC TCCACTAATC CTCCCTCCTT TTGGGAACAA
      481 TTACAGATGT CAACTAGAAG GCATCCACAG GAAAATTTCC AAGGCATATT CTGAAAAGAT
      541 TTTGCTTGCA GACCCAAAGT AAAAGCATTT TGGTATCATT CTGAATGATG ACAGTTCATG
      601 GAGTTACCTC AGTCCCTATA TTGTCATAGA AAATGCTTTC CACATGCAGC TAGATTAGAT
      661 ACATTTGTCA AAAGGATTAG ATCAGGGATC CTCAACTTCA GTTCATCAAT TCTTTCAAAA
//
LOCUS       Tilapia_LG13_(reversed)       664 bp    DNA     linear   UNA 
DEFINITION  dna:primary_assembly primary_assembly:O_niloticus_UMD_NMBU:LG13:21905933:21906596:1
FEATURES             Location/Qualifiers
ORIGIN
        1 ACTTAACGGG TATTTCCTGA AGTGTAATAT AAAATCTCTG GTAAAGTTTC TCAAAACTAC
       61 AGCACATGCT GTTACATCAT ATTAGTGAGT GTGCTTGCAC AACTAATAAT GAGTGGAACC
      121 ACAACTCGTG CAACTCAGAG TCTCACTGCC TCTTGCATTA CCCCTCCCAT TTCTGTTAAA
      181 TGGAGTTTTA TTTGCCTGAA GACCCATAAA GCTTTAAAGC AAAAGAAACT CTCCAAACAC
      241 TCCGACATCT GCTCGCAGTG CTGGCATGAA GCGACACCAC TGGCCCAATT GCTGCGTCTA
      301 TTTTGCAGTG GACATAATTA CAACATTTCC CTCTTGGATG ATGTTTGCAA GAGTCCGAGG
      361 CACTGCCAGG GCAGCTGAGT TTCCACAGCA GAAGGTTCAG ATTGTGTTTG GTCATCTCAC
      421 TTCTGTGTGA GTAATCAGCT CTCTCCTACA GGCGGGTCCA TGCTAAACAA GACACCGACT
      481 ATTTGTTCTT GATTGCAGTG CAAACAAAGG CCCAGAGGGC TCTCTGCAGC TGAGTAACAT
      541 CTCCCTCCAC CACAGCAGCG AGTGGATCTT GGAAAGCTAA AACTCCAGTC ATACTGTTGG
      601 TCCTGAGATT TTGGGAATCT ACTGTAAGAC TATAGGAATA ATAGACAAAC ATTTGATGCT
      661 ACAC
//
LOCUS       Xenopus_5       556 bp    DNA     linear   UNA 
FEATURES             Location/Qualifiers
ORIGIN
        1 CTGGAGGTGG CAAAATATTT TCTAAACTAA ATATTGTATA GTGGAACTTT TGTATAAGAG
       61 GGTGAAGGTG AATTTCAGTT TCTAGAAGAT TTACCAAGGT TAACTATATA CTATATGTAT
      121 TAATTCATAA AATAAATCCA GCTACAGCTT CATACCATTC ATAATGTGAT TGCCATAAAT
      181 AAAACCTTTA TTTGTCAGGA AATCTTTAAT TGGTTAAAAT TATTATTATA TTCCTTTAAG
      241 TGCTATTTGA TTCCTTTTAG ATGTTGAAAG GAGCACTTAT CCATTTGATT GTTTTGTCAC
      301 ATATATGTGA ACCATATATC TTGACTTAGT CAGCCCAATA TTAACAAGGG TAAAGTTAAG
      361 GAATACAGTA TTTGTCATTG ACCAGGCAAA GTAAATATGA GCTCATGTGG AATACAAGCA
      421 CATGTGGGTT AGATGAAAGG CCAGCAAAGG TCTTCTCACA GTTTGGTGAT ATGTCCACTA
      481 AACCTGCCAG CTTTGAAACC AATTATTAAA GTCATCAAAA TATATAGGAA GGCACTCACA
      541 AACCAAAATC ATATAA
//
LOCUS       Zebrafinch_3_(reversed)       550 bp    DNA     linear   UNA 
FEATURES             Location/Qualifiers
ORIGIN
        1 CCTGGGACTG CAGCTAAGCT GCTTCAGGCT GGACATGCCA AAAGGAGTAG ACTTATCTCT
       61 CATGAGATAA GGAGCAGTCA TCTAAACTCA TGGCCTGAAT TTTCTATTTC CCATAGAGTA
      121 CAACTGTTCT AAAACTACCT CAACTGCACT TAATTTGCTC ATCTTTCATC CTGCCAGTAT
      181 TATAGCCTGA AAGGCTCAGG GGTTTTCAAG TAAATTTCAA GCGGCCTTTT CCCCTTTTCA
      241 TGCATTAAAG GCTGCCCCTT ATTTCTCCCC TTTACTTTTC TCTCACCTGT TTGTGAACAA
      301 TCACTCCAGC CTCAGCCAAG CACACAGAAA CGAGCCCTGA GCCAAGGCAT ATTTGCCTTG
      361 GGTCAGGCAA ACAGGGTCTG TGTGGCCACC CTTGGCCTGG GGCAGGATGA AAGGCTATCC
      421 AGGCCCCCTC ACGGTTTGGT GACACCCCAG CCAACCCTCC CTTCCTTTGG GAGCAATTAC
      481 AGAGAGTCAC CCAAAACTGG CTACAGATAA ACCTGTTTCC ATGAGCTGAG AGAGGCTGCT
      541 TTCTCACCGC
//
LOCUS       Zebrafish_13_(reversed)       346 bp    DNA     linear   UNA 
DEFINITION  dna:chromosome chromosome:GRCz11:13:4425834:4426179:1
FEATURES             Location/Qualifiers
ORIGIN
        1 GCTCCCAGTT CATCCCCTGA CCTCTGGCAT GATGTGACAT CCCAGGCCAA ATTGGTCAGT
       61 GTCTTTTGTG TGTGAAATGA ATTAGACATT CTCTCCTGGG TGATGTTTGT CCATGGATGT
      121 GCTGACTGAA GGAGATCCTC CACTGCTGTT TGGACATCTC ACTGCTACGC CAACAGTCAA
      181 TTCTCTTTTT TTCCATTGAC TTGAGGTTAC ACTGGCTTCC AGCAGAAAGT GTGTTTGTGT
      241 AAGGCCAGAA GGGCAAACAG CAAGGGCCGA GAAGAGAGTT GCATACCTAT ATTCAACTCC
      301 GGCAGCATTT TAAACAGTCC AAACAGAGGT TCATTTAGGA AATCTG
//
